# Supplementary material for: Functionality of the putative surface glycoproteins of the Wuhan spiny eel influenza virus
Source: Nat Commun. 2021 Oct 25;12:6161. doi: 10.1038/s41467-021-26409-2 (PMC8546056; doi:10.1038/s41467-021-26409-2)
Supplement: Supplementary file 2 — Source Data [file 41467_2021_26409_MOESM2_ESM.xlsx]

## Sheet: Figure 1D 1H
Figure 1D and 1H		Reducing SDS PAGE with or without deglycosylation treatment
											1	Ladder
											2	B/Malaysia/2506/2004 HA
											3	B/Malaysia/2506/2004 HA	deglycosylated
											4	WSEIV HA
											5	WSEIV HA	deglycosylated
											6	Ladder
											7	B/Malaysia/2506/2004 NA
											8	B/Malaysia/2506/2004 NA	deglycosylated
											9	WSEIV NA
											10	WSEIV NA	deglycosylated

## Sheet: Figure 2A
Figure 2A	HA Assay with recombinant HA and chicken and turkey RBC
												A	MAL04HA	Chicken RBC
												B	WSEIVHA	Chicken RBC
												C	MAL04HA	Turkey RBC
												D	WSEIVHA	Turkey RBC
												E, F, G	PBS

## Sheet: Figure 2B
Figure 2B		Mean RFU values and SD for HA glycan binding on glycan microarray
		Mean	SD	Mean	SD	Mean	SD	Mean	SD	Mean	SD	Mean	SD	Mean	SD	Mean	SD	Mean	SD	Mean	SD	Mean	SD	Mean	SD	Mean	SD	Mean	SD	Mean	SD	Mean	SD	Mean	SD	Mean	SD	Mean	SD	Mean	SD	Mean	SD	Mean	SD	Mean	SD	Mean	SD
VN04 HA		1		2		3		4		5		6		7		8		9		10		11		12		A		B		C		D		E		F		G		H		I		J		K		L
		13680.5	10803.5	21963.2	15458.9	46504.8	27867.8	1060	1834.24	309552	2563.28	1.37424e+06	181752	1.53812e+06	173492	1.86248e+06	30619.5	18860.8	3205.1	33830.2	22896.3	35026	59431.4	228388	12244.2	268141	47840.3	128385	55716.3	1	0	898483	50994	34776.5	15773.3	15075.2	8790.49	10801.8	16172.2	11302	19573.9	1031447	13062.6	10370.5	15752.5	49909.8	22280.2	2270.75	1525.23
		Mean	SD	Mean	SD	Mean	SD	Mean	SD	Mean	SD	Mean	SD	Mean	SD	Mean	SD	Mean	SD	Mean	SD	Mean	SD	Mean	SD	Mean	SD	Mean	SD	Mean	SD	Mean	SD	Mean	SD	Mean	SD	Mean	SD	Mean	SD	Mean	SD	Mean	SD	Mean	SD	Mean	SD
Mal04 HA		1		2		3		4		5		6		7		8		9		10		11		12		A		B		C		D		E		F		G		H		I		J		K		L
		3098	4116.43	48465.2	83942.5	1	0	1	0	21010601	369130	1.12717e+07	61067.3	1.52098e+07	159062	23343477	625993	8.4246e+06	208835	5.82331e+06	158675	1.02329e+07	172388	14288168	143265	5.56629e+06	83404.1	1756.25	3040.18	13521.2	10676	4.08708e+06	572568	1	0	8972.25	10147.5	173349	41528.1	1	0	7.37322e+06	50075.3	43414.8	63590.5	6.76057e+06	54180.7	36021	62388.5
		Mean	SD	Mean	SD	Mean	SD	Mean	SD	Mean	SD	Mean	SD	Mean	SD	Mean	SD	Mean	SD	Mean	SD	Mean	SD	Mean	SD	Mean	SD	Mean	SD	Mean	SD	Mean	SD	Mean	SD	Mean	SD	Mean	SD	Mean	SD	Mean	SD	Mean	SD	Mean	SD	Mean	SD
WSEIV HA		1		2		3		4		5		6		7		8		9		10		11		12		A		B		C		D		E		F		G		H		I		J		K		L
		957.25	600.95	1790.25	706.68	3857.5	6679.65	52030.5	34203.3	8249.5	1660.34	31584	22352	43572	41202.8	25785.5	17369.5	17740.2	3139.97	704.5	756.14	45834	34824	87652.8	14204	11458	16559.2	5.52119e+06	387366	27865.5	48262.7	1	0	28992.5	34333.2	23623.8	23658.1	5851.25	6084.67	6100.75	5101.42	6069.5	4531.41	7278.5	7331.28	3387.75	2078.85	1143.75	1748.47

## Sheet: Figure 2C
Figure 2C		Biolayer interferometry - assessing binding of HA and sialic acid on GM2
		WSEIV HA	WSEIV HA	WSEIV HA	WSEIV HA	WSEIV HA	WSEIV HA	WSEIV HA	MAL04 HA	MAL04 HA	MAL04 HA	MAL04 HA	MAL04 HA	MAL04 HA	MAL04 HA	H18	H18	H18	H18	H18	H18	H18
	0	0	0	0	0	0	0	0	0	0	0	0	0	0	0	0	0	0	0	0	0	0
	0.21	-0.000812	0.001319	-0.004663	4e-05	-0.000626	0.000728	-0.002751	0.001205	0.000913	-0.001328	-0.00153	-0.003182	0.001325	-0.001621	0.002949	0.002309	0.000981	-0.004385	-0.009058	-0.005132	0.003917
	0.39	-0.001911	0.006778	-0.000263	-0.003224	-0.006585	0.002889	-0.002972	-0.004825	0.001359	-0.003615	-0.005485	-0.008211	-0.0031	7e-06	-0.001283	-0.004613	-0.004204	-0.006821	-0.003937	-0.00261	-0.007163
	0.6	-0.003739	-0.002534	-0.002491	-0.000936	-0.004208	-0.003486	-0.010301	-0.005615	0.003051	-0.003273	-0.001183	-0.002259	0.004416	0.003958	0.003338	0.003131	0.002718	-0.000329	0.004538	0.00177	-0.004304
	0.8	0.001587	-0.000427	0.000341	-0.001859	-0.000223	-8.2e-05	-0.004336	-0.001562	0.000827	-0.003078	-0.002918	-0.007313	0.001909	-0.007697	-0.001429	-0.00496	-0.004878	-0.006554	-0.00647	-0.010709	-0.007054
	0.99	0.00047	0.001643	0.002636	0.002252	-0.004913	0.00303	-0.000704	-0.004417	-0.002201	-0.000717	-0.007351	-0.006191	0.000998	-0.008604	-0.001224	-0.002706	-0.003261	-0.006407	-0.005328	-0.007491	-0.004541
	1.21	0.002895	0.005021	0.002768	0.004699	-0.001998	0.006526	0.001329	-0.006649	0.000318	0.000516	0.003496	-0.004395	0.006363	-0.001143	-0.001098	-0.004233	0.000849	-0.007446	-0.007822	-0.014871	-0.006263
	1.39	-0.001214	-0.001774	0.000478	0.002841	-0.005737	0.002657	-0.005331	-0.002972	-0.002884	-0.003106	-0.006623	-0.006213	0.006064	0.001796	-0.001042	-0.002481	-0.003914	-0.00916	-0.003737	-0.009695	-0.00564
	1.6	-0.002924	0.003859	-0.002799	0.005361	-0.002403	0.003302	-0.003813	0.000867	0.002465	0.003652	0.001991	0.000571	0.003559	0.001792	-0.003546	-0.000809	-0.001885	-0.008201	-0.008269	-0.008369	-0.003512
	1.8	0.000126	-7.4e-05	0.009017	0.006797	0.000149	0.006826	0.002107	-0.004476	-0.001729	-0.000566	-0.002678	-0.009891	0.004084	-8.5e-05	0.006726	0.001202	0.002467	0.000361	-0.002014	-0.007656	-0.000961
	1.99	0.001422	-0.000468	0.00099	0.005175	-0.000726	0.005333	0.001051	-0.00148	0.004449	8.2e-05	0.003581	-0.003714	0.004895	0.002408	0.00125	-0.001629	0.003056	-0.001627	-0.004383	-0.004282	-0.003549
	2.19	-0.006704	0.002257	-0.000283	-0.000778	-0.005708	0.000832	-0.003619	-0.00464	0.004127	0.000266	-0.004063	-0.004696	0.003388	-0.001531	0.000102	-0.001556	-0.001641	-0.006898	-0.004677	-0.005795	-0.00451
	2.41	0.003345	0.007493	0.002338	0.007635	-0.00207	0.004203	-0.000401	0.00269	0.009653	0.005212	-0.00232	0.000183	0.006341	0.003084	0.004277	-0.001	-0.006129	-0.006334	-0.00582	-0.00616	-0.005259
	2.61	-0.001123	0.006651	0.00333	0.002593	-0.002639	0.003733	0.002013	-0.000232	-0.00096	-0.002365	-0.003671	-0.004675	-0.003462	0.001459	-0.00048	-0.004729	-0.008408	-0.002995	-0.009584	-0.009636	-0.006526
	2.8	-0.003933	-0.001816	0.002298	0.001784	-0.006382	0.003101	-0.000316	-0.00082	0.004207	-0.003845	-0.007328	-0.001516	0.000644	-0.001121	-0.001817	-0.008048	-0.006002	-0.005774	-0.008633	-0.009313	-0.006116
	3	-0.000544	0.001959	0.000173	0.003324	-0.004788	0.002922	0.002091	-0.003422	-0.001628	-0.002453	-0.004179	-0.003132	0.005105	0.000941	-0.000788	-0.000488	-0.001661	-0.001119	-0.005172	-0.00737	-0.000723
	3.19	0.000261	-0.000733	0.003271	0.004677	-0.005391	0.002542	0.00256	-0.002785	0.000442	0.001781	-0.005099	-0.004309	0.003141	-0.004144	-0.000917	-0.003319	0.000827	-0.005817	-0.003727	-0.009225	-0.003881
	3.39	-0.000147	0.001218	0.000692	0.000647	-0.002196	-1.5e-05	-0.005497	-0.006834	0.006149	-0.003527	-0.008931	-0.005602	0.000561	0.002023	0.006445	0.006733	0.002787	0.000572	-0.003252	-0.004972	0.00404
	3.61	-0.000621	0.000277	-0.004668	0.002473	-0.0029	-0.000869	0.000382	-0.002866	0.004285	0.002652	0.00192	0.001496	0.00473	0.002222	0.001155	0.000187	0.000528	0.001733	-0.000218	-0.000795	-0.00318
	3.81	0.003389	0.008375	0.002847	0.004475	-0.00538	0.001696	0.002974	0.000129	0.003346	0.004848	-0.000418	-0.004852	0.005784	-0.001469	4.9e-05	-0.000941	0.000577	-0.006514	-0.005622	-0.0063	-0.006993
	4	-0.005632	0.000784	0.000129	-0.001423	-0.006792	-0.001218	-0.008963	-0.008927	-0.005594	-0.007645	-0.006811	-0.003833	-0.002706	-0.0043	-0.002703	-0.001025	-0.000812	-0.002814	-0.006938	-0.005863	-0.003318
	4.2	-0.00061	-0.001092	0.000136	0.007015	-0.007156	-0.000605	-0.001526	-0.005024	-0.003634	-0.002426	-0.004344	-0.002455	0.001418	-0.002954	0.002275	0.004109	0.002355	-0.005184	-0.003425	-0.006057	-0.00035
	4.39	0.005698	0.003741	0.00329	0.005695	-0.005268	0.008625	0.001129	-0.003633	0.001191	0.004807	-0.003402	-0.001048	0.000725	0.00168	0.002609	0.000703	0.002429	-0.001279	-0.005054	-0.006169	-0.002772
	4.61	-0.000256	0.006413	0.003443	0.002144	0.001491	0.002821	0.001947	-0.002069	0.002279	-0.003794	-0.006282	-0.006681	-0.001814	0.000283	-0.000952	-3.8e-05	-0.001832	-0.006083	-0.010025	-0.011481	-0.006939
	4.79	-0.000175	-0.002365	-0.005288	0.001466	-0.008231	-0.005029	-0.003031	-0.002554	0.002907	0.002369	-0.001232	-0.001864	-0.0012	0.001949	-0.003839	-0.002679	-0.000567	-0.006887	-0.007004	-0.009863	-0.006578
	5	0.001706	-0.000612	-0.000908	0.001886	-0.005932	-0.00075	-0.00492	0.002353	-0.001769	-0.000543	-0.004879	-0.008557	0.000923	0.001075	1e-06	0.000176	-0.003896	-0.009639	-0.00539	-0.008277	-0.0057
	5.2	-0.005686	-0.006193	-0.003066	-0.002386	-0.006594	-0.005327	-0.004565	0.000899	0.006559	0.004827	0.003966	-0.003746	0.009036	0.002956	0.002851	0.003318	0.003164	0.001232	0.000128	-0.003684	0.00276
	5.39	-0.004275	-0.002667	-0.00464	-0.001991	-0.009894	0.002807	-0.009829	-0.003931	0.003715	-0.00149	-0.001316	-0.002345	0.004896	0.003097	0.004337	0.006844	0.001181	0.002215	-8.8e-05	-0.006292	-0.000304
	5.6	-0.002232	0.00047	0.00073	0.00768	-0.00233	0.003167	-0.003747	-0.006107	0.003293	-0.00328	-0.004362	-0.006866	0.004653	0.000401	0.002391	0.00121	0.000554	-0.005984	-0.002891	-0.003723	-0.000741
	5.81	-0.001264	0.001977	0.004456	0.003754	-0.001076	0.004309	-0.001823	-0.003668	0.002856	-0.000555	-0.00278	-0.005125	0.007866	-2.6e-05	0.0001	-0.006628	-0.007278	-0.010036	-0.009365	-0.009729	-0.008642
	6	-0.005373	-0.000272	0.00044	0.000125	-0.00262	-0.009516	-0.006208	-0.001583	-0.003521	-0.003829	-0.002218	-0.005594	-0.001622	-0.000354	-0.000875	0.002638	-0.000993	-0.004723	-0.006536	-0.006645	-0.002171
	6.2	-0.002232	-0.002689	-0.00113	0.000312	-0.009311	-0.000293	-0.007239	-0.004554	0.001094	0.000573	-0.001788	-0.001745	0.004595	0.002337	0.000998	-0.001237	0.002228	-0.005082	-0.0022	-0.007254	-0.004355
	6.4	4.8e-05	-0.000357	0.002949	0.005202	-0.002771	0.004888	-0.003768	-0.006444	-0.00107	-0.004898	-0.007363	-0.001195	-0.006094	-0.003205	-0.000113	0.002439	0.000933	-0.001268	-0.00303	-0.007465	0.000722
	6.59	0.001874	0.002984	0.000796	0.003709	-0.006063	0.005979	-0.002098	-0.00779	-0.002154	-0.002593	-0.006187	-0.005825	-0.001804	-0.000472	0.001145	0.001596	-0.00112	0.001668	-0.005368	-0.005482	-0.005353
	6.81	-0.006071	-0.001962	-0.003094	-0.002463	-0.00978	0.003899	-0.009564	4e-05	0.002435	0.00311	-0.000214	-0.004189	0.003422	-0.00155	-0.006004	-0.009573	-0.009882	-0.005058	-0.007697	-0.011001	-0.004181
	7.01	-0.001136	0.001525	-0.000188	-0.001794	-0.00451	-0.000384	-0.002469	0.000387	0.004277	-0.001236	0.002553	0.000297	0.004664	0.00636	-0.000194	-0.003445	-0.0059	-0.010161	-0.009168	-0.014935	-0.005933
	7.2	-0.000723	0.000493	0.002743	0.003292	-0.001735	0.00271	-0.000912	-0.005352	0.00256	0.00161	-0.004069	-0.005755	0.002333	-0.001911	-0.001671	-0.006919	-0.009408	-0.00467	-0.006671	-0.008149	-0.007164
	7.38	0.001883	0.005698	-0.001	0.0055	-0.000872	0.004461	-0.001437	-6.2e-05	0.001583	0.001545	0.001129	0.000931	0.004424	0.00144	0.002768	0.005666	-0.00057	-0.001067	-0.002823	-0.009561	-0.000112
	7.6	0.001561	0.002365	-0.000507	0.004857	0.0017	0.004818	0.001083	-0.002167	0.004219	0.002542	-0.001116	-0.002656	-0.000497	-0.001564	-0.00024	0.001803	-0.008158	-0.004374	-0.005186	-0.007629	-0.00614
	7.79	0.006954	0.003979	0.00224	0.006752	0.001057	0.007429	0.004475	-0.004715	0.002638	0.000153	-0.000968	-0.000295	0.004988	0.000441	-0.004602	-0.004713	-0.004872	-0.007767	-0.006909	-0.012928	-0.005792
	8.01	0.001219	0.00299	0.000656	0.005412	-0.000975	0.000629	-0.003959	-0.001799	-0.000207	7e-06	-0.001185	-0.003452	-0.001798	-0.002193	-0.002735	0.003274	-0.003235	-0.004091	-0.004415	-0.005157	0.001994
	8.19	-0.001257	-0.001377	-0.001214	-0.000738	-0.010122	0.000642	-0.005682	0.002267	0.004997	0.006104	0.003264	0.001319	0.004261	0.008317	0.001088	0.001396	0.002438	-0.000697	-0.002545	-0.005839	-0.004905
	8.4	-0.003927	0.001822	-0.001042	-0.000868	-0.003705	-8.7e-05	-0.00277	-0.005264	0.001701	0.000599	0.00113	-0.003361	0.003144	0.000539	0.002328	-0.005072	0.000703	-0.003551	-0.00687	-0.006931	-0.004303
	8.6	0.005548	0.007143	0.00243	0.003726	0.001232	0.001728	0.002896	-0.003101	0.000817	-0.002484	-0.005129	-0.007288	-0.001753	0.001024	0.001285	-0.003856	-0.001423	-0.006295	-0.00516	-0.010089	-0.005805
	8.79	-0.006325	-0.001489	-0.000762	0.003885	-0.00454	-0.000298	-0.002626	-0.002579	0.006853	0.000519	-0.00091	-0.001034	0.007006	0.003503	6.4e-05	-0.00541	-0.00967	-0.008625	-0.007719	-0.009597	-0.004945
	8.99	-0.001326	0.000837	0.001928	-0.00131	-0.002544	-0.001578	-0.000624	-0.003187	0.001772	0.001704	-0.003578	-0.004982	-0.000846	0.002405	0.001148	-0.001597	-0.001772	-0.005041	-0.002477	-0.005831	-7.7e-05
	9.21	-0.000147	0.00399	0.002105	0.003018	0.001347	0.005437	0.001505	0.000996	0.006972	0.00587	0.002646	0.002877	0.005885	0.007095	-0.000958	-0.005024	-0.005043	-0.002144	-0.00649	-0.00896	-0.003239
	9.4	-0.001262	0.004159	0.009126	0.007246	-0.003299	0.004877	0.00433	0.001184	0.003165	0.002955	-0.002931	-0.005325	-0.000778	0.000289	0.000245	0.001018	-0.002367	-0.004234	-0.008185	-0.004539	-0.004299
	9.6	0.000181	0.004975	-0.002636	0.00282	-0.006612	-0.002397	-0.003477	0.000259	0.003314	0.005245	-0.003211	-0.001944	0.002759	0.000818	0.004502	0.001751	-0.000288	-5.6e-05	0.000544	-0.003435	0.001979
	9.8	-0.000893	0.004512	0.000613	0.000277	-0.001344	-0.000214	-0.000408	-0.001357	0.007289	0.003947	-0.00021	0.000497	0.002318	0.007065	0.002836	-0.0015	-0.001947	-0.007222	-0.005074	-0.00651	-0.002975
	10	0.172882	0.167799	0.131591	0.08816	0.040381	0.021776	0.002292	-0.019247	-0.011783	-0.011383	-0.015148	-0.018971	-0.010712	-0.006763	-0.010032	-0.004958	-0.008418	-0.010228	-0.013978	-0.017375	-0.001952
	10.2	0.2712	0.256062	0.213464	0.157239	0.08803	0.044175	0.010819	-0.029532	-0.014293	-0.01411	-0.017223	-0.019202	-0.012472	-0.010002	-0.019554	-0.013565	-0.007653	-0.019686	-0.019211	-0.019339	-0.007084
	10.41	0.328174	0.305904	0.266115	0.200933	0.134449	0.075838	0.020216	-0.036086	-0.023162	-0.015365	-0.021891	-0.020673	-0.010523	-0.010991	-0.032432	-0.019471	-0.016631	-0.021654	-0.018502	-0.022171	-0.008884
	10.61	0.353605	0.32665	0.286494	0.232576	0.154909	0.0857	0.02482	-0.042789	-0.028578	-0.025369	-0.024446	-0.025176	-0.012579	-0.008597	-0.039964	-0.031837	-0.022364	-0.031759	-0.024099	-0.027243	-0.012217
	10.8	0.36719	0.348917	0.308451	0.250516	0.173899	0.103293	0.032346	-0.050161	-0.035648	-0.029853	-0.028018	-0.03034	-0.021983	-0.011514	-0.041572	-0.028562	-0.026277	-0.026424	-0.021114	-0.029542	-0.015132
	11	0.375205	0.360905	0.314935	0.259771	0.184352	0.108179	0.041587	-0.051956	-0.036126	-0.028481	-0.027829	-0.028719	-0.013843	-0.015855	-0.04575	-0.035189	-0.028768	-0.031468	-0.02301	-0.02162	-0.0157
	11.2	0.384525	0.36168	0.320975	0.270903	0.192933	0.119831	0.042873	-0.053326	-0.032665	-0.023894	-0.025585	-0.025728	-0.012909	-0.012855	-0.050665	-0.037488	-0.029386	-0.034476	-0.025613	-0.027435	-0.011096
	11.4	0.381673	0.365851	0.328036	0.272547	0.200926	0.121515	0.044317	-0.063502	-0.042326	-0.033451	-0.028943	-0.029006	-0.018937	-0.01612	-0.047601	-0.038739	-0.027624	-0.029544	-0.024947	-0.023646	-0.008557
	11.59	0.385547	0.365667	0.328446	0.278841	0.202529	0.128986	0.046919	-0.062418	-0.044072	-0.030137	-0.033505	-0.028051	-0.01654	-0.012769	-0.058113	-0.042248	-0.031803	-0.03785	-0.029987	-0.031075	-0.016858
	11.81	0.38824	0.369956	0.333204	0.283529	0.216097	0.12988	0.048767	-0.067384	-0.048883	-0.037204	-0.032075	-0.033318	-0.021636	-0.01388	-0.057613	-0.043636	-0.034562	-0.03281	-0.024241	-0.027112	-0.014018
	12.01	0.388015	0.375028	0.334846	0.285031	0.217715	0.132947	0.050419	-0.066309	-0.046184	-0.037179	-0.035082	-0.033591	-0.023643	-0.013949	-0.063484	-0.047965	-0.035376	-0.042036	-0.03167	-0.030162	-0.016535
	12.2	0.384856	0.36366	0.326706	0.285711	0.213989	0.130101	0.047853	-0.069216	-0.049431	-0.034852	-0.034826	-0.034647	-0.021179	-0.012738	-0.063853	-0.040673	-0.033326	-0.031987	-0.02766	-0.029745	-0.012928
	12.4	0.390124	0.374728	0.337057	0.289021	0.219229	0.143452	0.05293	-0.065834	-0.045609	-0.036117	-0.033964	-0.030182	-0.020233	-0.010856	-0.066372	-0.048686	-0.042867	-0.038652	-0.033938	-0.030234	-0.014979
	12.59	0.385786	0.370149	0.332077	0.286282	0.220868	0.135115	0.050218	-0.074013	-0.051345	-0.038977	-0.035931	-0.033723	-0.020845	-0.015039	-0.064828	-0.04584	-0.034841	-0.041797	-0.032958	-0.032093	-0.016043
	12.79	0.384124	0.369266	0.334882	0.288492	0.220487	0.142454	0.048363	-0.075695	-0.051908	-0.043229	-0.040214	-0.033102	-0.02311	-0.020569	-0.061163	-0.047846	-0.03826	-0.037185	-0.032355	-0.029783	-0.013967
	13.01	0.391889	0.373873	0.34378	0.291582	0.224985	0.144272	0.053369	-0.075986	-0.053444	-0.043362	-0.034541	-0.032761	-0.021495	-0.013027	-0.064032	-0.050868	-0.03571	-0.03436	-0.030513	-0.027353	-0.012039
	13.2	0.388732	0.374043	0.339706	0.296133	0.231172	0.146768	0.054095	-0.077891	-0.053924	-0.043974	-0.039258	-0.036716	-0.024817	-0.01623	-0.063066	-0.047097	-0.034654	-0.036947	-0.028584	-0.028021	-0.01536
	13.4	0.390542	0.378839	0.343963	0.2971	0.23597	0.149475	0.056966	-0.074061	-0.056979	-0.043583	-0.037826	-0.031782	-0.023425	-0.017274	-0.064608	-0.051361	-0.03863	-0.04115	-0.027407	-0.030054	-0.015603
	13.6	0.390503	0.377457	0.344603	0.299986	0.235028	0.153988	0.059547	-0.076717	-0.051188	-0.042462	-0.034432	-0.03189	-0.019805	-0.015546	-0.069722	-0.054234	-0.043428	-0.045572	-0.034659	-0.033508	-0.017561
	13.81	0.394525	0.383336	0.344927	0.29973	0.238206	0.155748	0.064233	-0.077625	-0.052323	-0.041448	-0.042884	-0.034809	-0.02831	-0.015454	-0.068901	-0.05283	-0.042698	-0.04539	-0.037685	-0.031331	-0.019813
	13.99	0.398343	0.383092	0.344669	0.299772	0.234947	0.151617	0.060527	-0.079462	-0.057282	-0.042538	-0.037342	-0.033514	-0.025161	-0.016282	-0.065355	-0.054401	-0.043291	-0.047178	-0.036144	-0.033058	-0.019697
	14.21	0.390693	0.379289	0.346991	0.305873	0.232933	0.150368	0.057905	-0.078947	-0.056946	-0.042886	-0.038031	-0.031734	-0.020127	-0.014007	-0.068185	-0.050709	-0.042543	-0.040201	-0.029439	-0.032181	-0.01653
	14.4	0.394384	0.384912	0.347573	0.303401	0.23851	0.158548	0.059757	-0.079498	-0.057614	-0.047046	-0.036391	-0.035574	-0.027538	-0.016333	-0.070964	-0.053441	-0.041994	-0.040899	-0.031922	-0.028381	-0.019762
	14.6	0.399387	0.385116	0.355372	0.305547	0.240407	0.163246	0.0606	-0.082354	-0.061646	-0.051016	-0.044118	-0.041561	-0.023981	-0.020747	-0.070751	-0.056307	-0.044656	-0.040042	-0.032309	-0.034208	-0.018903
	14.8	0.389892	0.379035	0.34787	0.300782	0.23453	0.151585	0.058753	-0.086972	-0.057805	-0.044099	-0.043327	-0.03464	-0.026563	-0.014582	-0.076274	-0.056365	-0.046612	-0.041836	-0.035337	-0.032947	-0.012991
	15.01	0.393889	0.381257	0.352469	0.306712	0.238153	0.160866	0.062368	-0.086818	-0.058695	-0.045768	-0.046253	-0.036592	-0.023631	-0.014911	-0.074519	-0.056362	-0.04567	-0.043437	-0.036563	-0.030538	-0.012233
	15.21	0.38692	0.375815	0.347019	0.302973	0.235488	0.156325	0.054622	-0.085049	-0.062726	-0.048482	-0.041982	-0.033925	-0.026704	-0.015284	-0.069493	-0.056381	-0.041866	-0.041915	-0.032271	-0.03049	-0.014754
	15.4	0.391385	0.38608	0.355046	0.307101	0.242767	0.158663	0.065924	-0.08377	-0.061024	-0.044949	-0.041342	-0.037702	-0.028364	-0.013932	-0.075857	-0.058453	-0.048753	-0.047796	-0.0348	-0.035223	-0.019422
	15.6	0.390543	0.381579	0.346514	0.302665	0.241596	0.158829	0.062546	-0.084454	-0.05718	-0.048868	-0.040236	-0.03526	-0.028826	-0.016493	-0.06938	-0.05462	-0.044835	-0.04523	-0.036499	-0.029595	-0.018765
	15.8	0.391389	0.38045	0.345741	0.305814	0.241588	0.159074	0.065618	-0.083094	-0.060024	-0.050098	-0.037896	-0.035116	-0.019382	-0.009429	-0.074237	-0.059716	-0.047649	-0.043824	-0.035601	-0.031518	-0.014766
	15.99	0.395575	0.384883	0.354035	0.308988	0.2412	0.162917	0.069704	-0.092144	-0.064325	-0.051774	-0.045536	-0.041865	-0.027907	-0.021561	-0.077477	-0.059475	-0.047541	-0.044618	-0.034686	-0.034529	-0.022311
	16.21	0.393337	0.384953	0.355637	0.305633	0.246114	0.159453	0.066352	-0.084637	-0.062214	-0.045419	-0.037122	-0.034864	-0.022967	-0.015614	-0.078652	-0.057261	-0.048966	-0.0481	-0.0341	-0.034058	-0.020703
	16.41	0.394284	0.385942	0.352538	0.305982	0.243844	0.165254	0.066623	-0.087102	-0.065207	-0.049245	-0.049202	-0.039694	-0.021653	-0.019361	-0.08238	-0.065594	-0.049506	-0.045472	-0.038554	-0.037092	-0.022992
	16.6	0.395196	0.378994	0.353606	0.310723	0.247441	0.163295	0.0683	-0.085619	-0.066178	-0.048693	-0.044142	-0.034041	-0.023349	-0.015562	-0.075582	-0.059225	-0.048537	-0.051138	-0.034771	-0.030429	-0.014071
	16.8	0.396747	0.383992	0.351979	0.307405	0.244151	0.163906	0.06471	-0.087213	-0.060495	-0.047275	-0.044992	-0.0397	-0.022807	-0.01032	-0.076314	-0.061667	-0.049125	-0.044278	-0.0336	-0.035145	-0.017877
	17	0.39926	0.389661	0.355182	0.312928	0.246194	0.168019	0.071084	-0.085587	-0.061556	-0.052598	-0.044289	-0.036386	-0.019401	-0.016547	-0.080507	-0.066577	-0.051244	-0.050808	-0.043301	-0.036289	-0.021168
	17.19	0.393655	0.386675	0.354305	0.314299	0.251752	0.167342	0.064516	-0.08557	-0.064041	-0.04945	-0.042159	-0.038302	-0.018858	-0.018531	-0.078701	-0.054241	-0.044708	-0.044678	-0.036635	-0.031545	-0.017084
	17.41	0.402131	0.39203	0.359231	0.313376	0.250956	0.169902	0.072631	-0.086318	-0.064291	-0.048797	-0.039832	-0.037085	-0.020228	-0.011147	-0.078135	-0.059519	-0.045092	-0.041347	-0.031075	-0.028651	-0.014821
	17.61	0.398797	0.389469	0.363946	0.31486	0.255156	0.172162	0.072761	-0.087793	-0.057571	-0.047913	-0.039425	-0.036228	-0.025656	-0.010847	-0.077273	-0.061036	-0.048868	-0.046033	-0.035504	-0.034089	-0.016064
	17.8	0.393599	0.389409	0.354071	0.311369	0.24508	0.163457	0.068938	-0.089245	-0.06425	-0.046826	-0.045057	-0.030303	-0.025766	-0.012305	-0.080232	-0.059706	-0.053336	-0.047855	-0.037774	-0.030336	-0.01582
	18	0.400272	0.391807	0.35731	0.315986	0.248318	0.171391	0.069982	-0.09555	-0.06334	-0.050082	-0.042544	-0.036354	-0.024157	-0.014367	-0.076373	-0.054297	-0.044143	-0.045818	-0.035433	-0.033477	-0.016395
	18.19	0.398326	0.386678	0.357038	0.314471	0.255627	0.168007	0.067903	-0.093562	-0.067318	-0.05277	-0.049079	-0.039343	-0.025969	-0.017259	-0.081684	-0.065253	-0.050805	-0.05166	-0.036798	-0.033375	-0.01553
	18.39	0.393841	0.387803	0.356791	0.311389	0.248477	0.168585	0.067893	-0.093439	-0.072516	-0.055001	-0.05008	-0.039329	-0.024597	-0.018754	-0.079479	-0.05737	-0.052531	-0.049069	-0.035418	-0.029955	-0.012276
	18.6	0.396098	0.381507	0.353995	0.312505	0.24847	0.167158	0.066738	-0.087543	-0.061227	-0.049176	-0.041112	-0.035748	-0.020256	-0.013033	-0.080641	-0.064119	-0.049366	-0.050044	-0.04009	-0.033737	-0.01851
	18.81	0.400009	0.392886	0.364449	0.318929	0.253713	0.171628	0.072623	-0.089682	-0.060633	-0.046908	-0.042601	-0.032778	-0.022897	-0.017492	-0.079826	-0.066006	-0.048128	-0.046973	-0.03921	-0.035734	-0.018656
	19	0.398429	0.395671	0.363922	0.316481	0.259933	0.172399	0.076005	-0.092828	-0.064271	-0.050475	-0.045579	-0.036351	-0.025345	-0.013028	-0.079909	-0.063116	-0.050345	-0.046371	-0.032916	-0.028879	-0.014747
	19.2	0.398474	0.387283	0.355817	0.31815	0.25105	0.171333	0.066594	-0.093502	-0.067438	-0.049299	-0.044014	-0.036756	-0.031703	-0.019528	-0.086188	-0.067516	-0.057992	-0.048793	-0.04289	-0.04172	-0.023846
	19.39	0.398615	0.39204	0.359734	0.317263	0.262632	0.17025	0.071529	-0.091618	-0.064996	-0.050399	-0.04253	-0.035865	-0.026061	-0.011601	-0.074023	-0.05867	-0.051173	-0.045757	-0.032747	-0.02747	-0.013729
	19.61	0.397144	0.389238	0.355749	0.314817	0.254034	0.166864	0.069628	-0.090478	-0.065376	-0.051981	-0.04681	-0.03972	-0.024213	-0.013811	-0.08131	-0.060744	-0.047538	-0.048312	-0.035517	-0.032484	-0.01605
	19.81	0.391856	0.393998	0.355968	0.31076	0.2545	0.163364	0.067905	-0.092227	-0.065517	-0.049081	-0.045775	-0.042566	-0.023059	-0.015905	-0.08259	-0.069324	-0.054817	-0.053891	-0.038895	-0.037982	-0.024803
	20	0.399072	0.392848	0.363482	0.318882	0.256983	0.170646	0.07791	-0.092383	-0.067614	-0.047973	-0.048144	-0.041363	-0.025264	-0.01454	-0.079388	-0.066186	-0.051626	-0.04946	-0.037614	-0.034944	-0.018632
	20.2	0.395522	0.392473	0.358146	0.316856	0.254681	0.170966	0.074054	-0.092541	-0.07091	-0.057925	-0.047757	-0.039298	-0.029078	-0.016604	-0.080173	-0.06483	-0.052311	-0.046259	-0.040877	-0.033603	-0.017083
	20.41	0.396813	0.387364	0.361442	0.320835	0.2541	0.172285	0.072185	-0.092205	-0.06964	-0.052138	-0.044799	-0.039737	-0.026286	-0.014596	-0.08471	-0.069282	-0.055642	-0.054451	-0.040788	-0.041606	-0.019041
	20.61	0.399697	0.393367	0.359299	0.322068	0.255868	0.174806	0.074285	-0.088167	-0.065124	-0.04751	-0.043965	-0.037477	-0.023276	-0.012624	-0.080209	-0.061853	-0.04773	-0.050166	-0.032271	-0.039217	-0.014046
	20.81	0.401615	0.394652	0.359767	0.317962	0.256511	0.167161	0.073203	-0.085852	-0.069377	-0.051965	-0.045185	-0.032443	-0.023832	-0.013556	-0.083898	-0.066652	-0.057127	-0.05299	-0.043825	-0.034064	-0.017065
	21	0.401856	0.392469	0.365117	0.321255	0.261466	0.176848	0.074387	-0.089799	-0.06618	-0.055628	-0.048037	-0.040324	-0.028074	-0.017258	-0.082588	-0.062462	-0.051736	-0.048678	-0.037934	-0.028692	-0.017099
	21.2	0.395107	0.393982	0.360742	0.320044	0.258482	0.176952	0.074454	-0.091001	-0.065625	-0.048234	-0.042065	-0.030159	-0.017202	-0.013562	-0.086783	-0.068689	-0.058107	-0.053619	-0.043535	-0.036211	-0.021551
	21.4	0.401361	0.390185	0.360044	0.319799	0.259226	0.173358	0.074657	-0.095161	-0.067401	-0.053237	-0.048362	-0.041631	-0.025106	-0.019132	-0.081736	-0.063064	-0.056462	-0.049374	-0.03404	-0.036327	-0.019741
	21.59	0.397156	0.396059	0.361661	0.325296	0.260289	0.174506	0.075676	-0.093462	-0.063212	-0.051453	-0.040201	-0.034134	-0.018273	-0.013898	-0.089795	-0.071952	-0.058591	-0.053692	-0.039909	-0.037019	-0.019167
	21.81	0.406667	0.398723	0.367261	0.329266	0.262949	0.182277	0.080006	-0.095209	-0.068499	-0.052502	-0.045242	-0.037828	-0.021106	-0.017994	-0.087279	-0.06606	-0.053366	-0.055983	-0.041269	-0.0324	-0.0181
	22.01	0.401011	0.395777	0.366698	0.325056	0.263309	0.179219	0.075819	-0.093356	-0.070246	-0.056401	-0.045773	-0.043079	-0.024791	-0.020181	-0.084209	-0.072402	-0.057228	-0.053107	-0.04437	-0.038295	-0.023781
	22.2	0.401184	0.393498	0.362828	0.320458	0.25703	0.170511	0.076244	-0.091656	-0.064685	-0.049702	-0.039475	-0.035061	-0.018929	-0.0092	-0.086359	-0.067776	-0.055306	-0.049385	-0.036048	-0.03445	-0.016808
	22.4	0.399535	0.396909	0.36779	0.32742	0.263203	0.174248	0.079759	-0.094783	-0.065873	-0.050076	-0.044041	-0.036796	-0.023351	-0.017713	-0.082155	-0.064325	-0.055392	-0.047993	-0.039527	-0.029881	-0.020018
	22.6	0.396131	0.38994	0.362605	0.325057	0.258503	0.174705	0.073384	-0.097322	-0.070587	-0.061181	-0.052554	-0.041256	-0.026683	-0.018916	-0.087506	-0.064859	-0.054982	-0.051396	-0.039018	-0.031382	-0.019342
	22.79	0.399131	0.389841	0.360882	0.318701	0.259227	0.175128	0.074915	-0.092192	-0.06988	-0.058317	-0.044314	-0.038606	-0.02448	-0.014141	-0.08367	-0.068313	-0.053101	-0.051913	-0.039486	-0.03605	-0.017876
	23.01	0.405735	0.39342	0.370161	0.32532	0.264951	0.182319	0.076128	-0.09426	-0.06504	-0.050886	-0.045462	-0.04044	-0.022598	-0.011966	-0.086898	-0.06572	-0.051884	-0.049871	-0.0376	-0.028091	-0.014453
	23.21	0.400752	0.392238	0.365636	0.319953	0.263863	0.178089	0.079554	-0.08986	-0.065656	-0.049935	-0.041556	-0.035604	-0.020827	-0.010221	-0.084456	-0.064439	-0.051178	-0.052367	-0.039178	-0.033236	-0.012568
	23.4	0.401077	0.397291	0.369132	0.33121	0.261218	0.176469	0.080359	-0.088305	-0.060708	-0.046332	-0.040852	-0.029554	-0.021468	-0.010673	-0.084853	-0.06687	-0.050856	-0.050913	-0.038928	-0.031468	-0.012779
	23.6	0.40029	0.393457	0.360309	0.323696	0.257952	0.177243	0.073491	-0.097123	-0.072093	-0.056737	-0.051624	-0.040372	-0.027966	-0.019873	-0.08625	-0.070968	-0.055456	-0.049437	-0.035727	-0.034378	-0.016482
	23.81	0.401483	0.389141	0.368403	0.327744	0.262962	0.178574	0.075011	-0.093071	-0.070373	-0.056281	-0.04795	-0.040427	-0.023318	-0.019386	-0.087433	-0.071097	-0.054728	-0.054502	-0.042477	-0.03777	-0.015225
	23.99	0.399776	0.39805	0.370569	0.321008	0.261017	0.178699	0.075265	-0.100263	-0.069018	-0.057962	-0.0473	-0.041836	-0.027441	-0.017711	-0.084501	-0.065334	-0.051571	-0.048355	-0.042072	-0.031912	-0.02007
	24.21	0.405403	0.395303	0.364636	0.326279	0.259659	0.176049	0.072392	-0.098616	-0.07006	-0.055165	-0.046318	-0.042628	-0.022241	-0.015562	-0.090303	-0.07125	-0.054843	-0.053035	-0.038638	-0.036386	-0.022136
	24.4	0.402761	0.399065	0.370689	0.32917	0.264067	0.181557	0.07985	-0.096145	-0.070824	-0.051437	-0.047865	-0.03347	-0.024228	-0.017659	-0.085705	-0.064973	-0.055081	-0.047943	-0.039285	-0.034685	-0.01978
	24.6	0.402699	0.398716	0.365603	0.326673	0.265696	0.179283	0.077333	-0.099468	-0.071468	-0.054407	-0.046511	-0.037296	-0.025967	-0.015785	-0.082593	-0.062586	-0.055054	-0.052269	-0.03532	-0.032337	-0.015949
	24.79	0.39938	0.397203	0.367059	0.323513	0.266079	0.181895	0.08181	-0.093178	-0.066631	-0.052563	-0.048447	-0.038417	-0.02673	-0.015186	-0.086306	-0.067183	-0.054684	-0.052687	-0.037358	-0.035175	-0.017724
	25.01	0.403916	0.400115	0.373439	0.330082	0.269881	0.180822	0.08002	-0.094904	-0.069971	-0.056166	-0.0495	-0.04066	-0.026867	-0.01735	-0.087646	-0.066466	-0.056583	-0.046374	-0.037355	-0.032419	-0.020477
	25.19	0.403566	0.396004	0.367378	0.327368	0.266445	0.178761	0.078068	-0.093754	-0.066951	-0.054436	-0.048563	-0.035463	-0.021972	-0.014889	-0.092065	-0.067547	-0.05972	-0.052167	-0.043143	-0.036916	-0.017572
	25.41	0.402962	0.395329	0.367822	0.323245	0.26142	0.17683	0.076605	-0.092684	-0.071401	-0.05144	-0.046077	-0.035172	-0.021117	-0.013662	-0.089718	-0.068084	-0.053234	-0.050867	-0.041741	-0.034177	-0.013326
	25.6	0.404014	0.398887	0.370584	0.325357	0.262908	0.17896	0.077668	-0.096601	-0.069884	-0.053809	-0.045461	-0.036256	-0.022073	-0.009309	-0.085933	-0.067152	-0.053501	-0.050362	-0.036436	-0.033955	-0.015515
	25.8	0.401582	0.396258	0.367837	0.331275	0.266623	0.183097	0.079245	-0.097951	-0.071184	-0.054375	-0.047463	-0.037785	-0.02843	-0.017904	-0.086696	-0.064595	-0.055869	-0.054922	-0.042181	-0.033295	-0.017918
	26.01	0.402515	0.399404	0.369107	0.326138	0.26518	0.17911	0.077333	-0.097063	-0.073222	-0.058904	-0.052223	-0.038816	-0.028573	-0.014531	-0.086617	-0.065893	-0.049816	-0.05499	-0.03537	-0.034618	-0.012045
	26.21	0.397573	0.39342	0.370071	0.320977	0.265921	0.177522	0.07041	-0.091675	-0.073297	-0.053424	-0.045522	-0.040691	-0.02534	-0.021001	-0.082072	-0.064909	-0.054356	-0.048162	-0.035216	-0.029131	-0.013302
	26.41	0.400383	0.394999	0.366834	0.328398	0.266683	0.183774	0.075695	-0.098459	-0.073959	-0.057221	-0.047606	-0.042117	-0.023042	-0.019106	-0.086243	-0.065517	-0.052955	-0.051497	-0.032944	-0.033411	-0.014361
	26.6	0.402122	0.391423	0.365207	0.323689	0.263414	0.179613	0.080835	-0.090878	-0.066923	-0.048942	-0.042091	-0.034614	-0.021631	-0.00901	-0.08557	-0.066317	-0.054339	-0.049041	-0.035755	-0.034863	-0.013581
	26.8	0.408436	0.403103	0.372303	0.330344	0.270135	0.188413	0.08241	-0.097328	-0.063943	-0.047615	-0.04294	-0.035099	-0.021059	-0.009447	-0.084094	-0.060723	-0.056566	-0.04991	-0.036778	-0.03419	-0.011953
	27	0.397441	0.389852	0.36587	0.32239	0.256829	0.173241	0.07311	-0.094917	-0.068493	-0.056825	-0.042933	-0.033244	-0.023455	-0.011714	-0.082262	-0.064799	-0.048805	-0.048428	-0.034039	-0.02907	-0.01048
	27.19	0.406213	0.401784	0.368626	0.330239	0.267254	0.178165	0.078747	-0.098726	-0.073459	-0.060771	-0.050449	-0.043135	-0.032215	-0.017869	-0.08868	-0.071255	-0.059449	-0.059321	-0.03908	-0.033933	-0.022148
	27.41	0.406985	0.397765	0.368734	0.32982	0.266943	0.183533	0.079988	-0.092761	-0.067677	-0.05525	-0.046829	-0.039329	-0.02315	-0.010181	-0.084769	-0.067854	-0.057896	-0.054099	-0.039093	-0.03526	-0.015293
	27.61	0.399643	0.394769	0.372736	0.328115	0.267213	0.184176	0.075789	-0.098426	-0.073076	-0.057545	-0.04547	-0.040848	-0.026456	-0.018897	-0.084794	-0.067913	-0.056581	-0.048804	-0.041553	-0.033018	-0.013724
	27.8	0.404891	0.404517	0.377435	0.332164	0.268565	0.184133	0.088619	-0.090435	-0.061506	-0.053578	-0.042247	-0.035751	-0.022463	-0.007599	-0.083763	-0.070307	-0.059091	-0.049835	-0.040941	-0.031414	-0.012055
	28	0.401941	0.397262	0.370812	0.330664	0.265016	0.184258	0.075917	-0.098123	-0.066729	-0.054167	-0.049958	-0.038011	-0.020272	-0.013704	-0.089758	-0.071737	-0.055974	-0.05281	-0.040154	-0.032944	-0.015936
	28.2	0.408746	0.39636	0.373158	0.336095	0.268145	0.183605	0.081174	-0.092141	-0.067845	-0.051804	-0.047366	-0.03692	-0.022217	-0.00959	-0.087379	-0.068888	-0.056847	-0.049784	-0.040017	-0.036142	-0.014028
	28.39	0.40616	0.40031	0.37337	0.333334	0.269973	0.182931	0.078221	-0.09934	-0.074539	-0.058291	-0.045761	-0.04399	-0.028851	-0.019249	-0.087023	-0.067529	-0.056922	-0.04931	-0.03552	-0.031696	-0.015464
	28.61	0.404934	0.403094	0.370616	0.329604	0.266568	0.178228	0.075718	-0.096411	-0.072048	-0.055911	-0.044878	-0.036704	-0.021334	-0.012832	-0.083984	-0.065802	-0.05311	-0.051479	-0.044942	-0.032713	-0.017701
	28.8	0.409599	0.405332	0.375991	0.337722	0.273342	0.186827	0.083204	-0.09418	-0.066559	-0.05491	-0.045029	-0.03679	-0.022201	-0.013614	-0.089788	-0.071577	-0.060378	-0.054831	-0.039277	-0.034337	-0.021408
	29	0.403632	0.402143	0.375983	0.32684	0.26771	0.1786	0.081749	-0.09443	-0.073675	-0.056202	-0.045109	-0.03829	-0.026159	-0.014824	-0.093772	-0.076998	-0.060288	-0.055153	-0.041553	-0.037598	-0.01708
	29.2	0.407685	0.396685	0.376674	0.329866	0.276243	0.181802	0.082671	-0.095413	-0.071095	-0.054728	-0.04844	-0.044046	-0.027942	-0.019355	-0.089642	-0.073939	-0.061566	-0.054614	-0.042947	-0.032858	-0.017403
	29.41	0.402622	0.400759	0.368992	0.329264	0.266177	0.187473	0.076777	-0.102904	-0.072983	-0.057492	-0.050272	-0.041229	-0.028384	-0.017094	-0.082284	-0.066424	-0.050243	-0.04873	-0.031963	-0.032227	-0.008509
	29.61	0.408777	0.403469	0.369672	0.330273	0.272732	0.18976	0.080615	-0.09587	-0.070281	-0.05541	-0.046196	-0.037501	-0.025753	-0.014593	-0.084334	-0.072997	-0.0535	-0.048895	-0.035869	-0.031009	-0.01242
	29.8	0.406555	0.398554	0.372171	0.330614	0.268621	0.184015	0.081153	-0.091124	-0.065393	-0.050326	-0.04391	-0.037188	-0.021319	-0.011249	-0.08941	-0.065698	-0.054833	-0.047549	-0.037491	-0.030006	-0.015982
	30.01	0.407806	0.396574	0.368797	0.329989	0.270537	0.188053	0.078526	-0.091942	-0.067043	-0.051851	-0.044523	-0.032094	-0.016929	-0.010531	-0.08992	-0.068409	-0.057405	-0.053363	-0.036993	-0.034732	-0.013061
	30.2	0.404071	0.401001	0.370603	0.330872	0.269619	0.184654	0.078525	-0.100589	-0.075805	-0.057258	-0.05426	-0.041086	-0.030198	-0.016521	-0.087618	-0.062232	-0.053453	-0.042315	-0.038532	-0.032017	-0.008779
	30.4	0.404178	0.399354	0.371085	0.329064	0.269915	0.184237	0.077788	-0.096193	-0.068945	-0.050398	-0.047633	-0.040371	-0.022365	-0.014681	-0.093198	-0.070138	-0.058083	-0.052717	-0.038286	-0.029418	-0.015863
	30.61	0.404319	0.403176	0.374061	0.330412	0.272484	0.184627	0.081589	-0.100761	-0.074598	-0.057198	-0.05311	-0.042108	-0.024703	-0.019919	-0.084794	-0.065662	-0.053158	-0.045856	-0.033913	-0.030176	-0.011366
	30.79	0.404609	0.403568	0.371841	0.331549	0.270189	0.186956	0.076291	-0.0967	-0.069674	-0.054839	-0.048569	-0.039417	-0.022019	-0.01275	-0.090917	-0.071615	-0.060717	-0.053796	-0.044799	-0.032949	-0.01734
	31.01	0.403677	0.395226	0.372349	0.331996	0.272369	0.183001	0.079565	-0.10071	-0.070978	-0.059306	-0.049446	-0.039445	-0.028636	-0.018016	-0.092936	-0.074091	-0.056358	-0.05306	-0.040986	-0.034504	-0.017622
	31.2	0.403241	0.404336	0.37399	0.330321	0.271314	0.187904	0.084299	-0.096273	-0.068816	-0.054264	-0.046771	-0.034171	-0.022748	-0.01133	-0.087539	-0.071562	-0.058195	-0.049648	-0.036643	-0.034088	-0.015202
	31.39	0.404149	0.401793	0.376712	0.332358	0.271478	0.185483	0.083027	-0.0975	-0.069217	-0.051989	-0.047788	-0.037965	-0.028942	-0.010442	-0.093802	-0.069309	-0.056342	-0.057627	-0.037353	-0.030828	-0.016547
	31.61	0.401639	0.395517	0.36817	0.330448	0.268574	0.18254	0.078576	-0.100575	-0.075554	-0.056957	-0.051514	-0.040306	-0.020722	-0.015665	-0.093296	-0.073535	-0.056297	-0.057478	-0.044932	-0.043106	-0.02083
	31.79	0.409502	0.40864	0.377436	0.335746	0.279554	0.188079	0.087855	-0.100601	-0.07362	-0.062459	-0.050655	-0.04192	-0.027243	-0.016694	-0.088348	-0.067543	-0.061767	-0.049051	-0.03731	-0.026341	-0.013948
	32	0.406765	0.405232	0.370476	0.333941	0.272763	0.185373	0.078534	-0.092547	-0.067068	-0.053498	-0.048971	-0.037543	-0.021332	-0.016923	-0.085853	-0.073202	-0.059825	-0.056999	-0.041141	-0.031978	-0.013205
	32.21	0.409461	0.410211	0.378664	0.342112	0.276456	0.191233	0.086368	-0.099993	-0.072231	-0.056501	-0.051805	-0.042027	-0.029066	-0.015862	-0.087369	-0.071792	-0.056125	-0.052932	-0.044827	-0.032929	-0.017971
	32.4	0.40625	0.400427	0.376924	0.334003	0.276319	0.19299	0.081405	-0.097458	-0.069511	-0.055128	-0.050126	-0.039068	-0.021129	-0.011802	-0.088069	-0.066319	-0.055936	-0.049737	-0.03669	-0.031701	-0.01032
	32.6	0.408625	0.401284	0.381357	0.332478	0.278638	0.194015	0.085065	-0.096726	-0.071291	-0.05577	-0.047057	-0.041632	-0.0221	-0.015778	-0.08785	-0.071138	-0.059751	-0.048584	-0.03625	-0.032828	-0.015692
	32.81	0.405472	0.404068	0.375563	0.334692	0.272185	0.190152	0.082258	-0.101112	-0.067855	-0.054191	-0.047647	-0.036871	-0.02373	-0.015089	-0.088123	-0.069395	-0.051068	-0.0474	-0.031771	-0.023939	-0.006179
	33.01	0.402069	0.400603	0.370654	0.329202	0.270353	0.180942	0.077682	-0.096511	-0.070997	-0.052419	-0.046397	-0.032346	-0.025268	-0.013955	-0.096889	-0.066522	-0.05619	-0.052064	-0.037563	-0.040625	-0.013316
	33.21	0.405775	0.406015	0.374498	0.333906	0.269921	0.188934	0.082191	-0.096263	-0.071264	-0.056489	-0.045924	-0.031394	-0.017643	-0.014398	-0.087395	-0.074004	-0.056048	-0.053675	-0.0393	-0.031836	-0.016428
	33.4	0.407553	0.405861	0.378258	0.331756	0.27181	0.186395	0.083901	-0.092856	-0.06553	-0.052924	-0.044924	-0.033336	-0.023455	-0.01048	-0.084591	-0.06738	-0.052765	-0.045489	-0.035975	-0.024183	-0.01023
	33.6	0.404442	0.405552	0.377851	0.338134	0.273267	0.186166	0.085397	-0.098841	-0.073194	-0.058556	-0.049377	-0.043448	-0.024757	-0.018896	-0.085958	-0.068882	-0.05386	-0.05527	-0.040392	-0.032264	-0.01224
	33.81	0.409716	0.403129	0.37608	0.340277	0.280407	0.188688	0.081749	-0.098389	-0.071007	-0.052508	-0.047921	-0.042917	-0.025017	-0.013937	-0.092038	-0.070729	-0.057066	-0.055701	-0.041063	-0.033009	-0.014276
	33.99	0.406089	0.400424	0.371134	0.333086	0.275351	0.186288	0.080056	-0.101112	-0.072912	-0.057931	-0.046943	-0.041382	-0.028044	-0.016747	-0.091978	-0.064907	-0.059289	-0.051102	-0.03658	-0.033304	-0.012931
	34.21	0.411314	0.408229	0.379926	0.337727	0.275552	0.194008	0.086862	-0.100176	-0.070202	-0.055187	-0.049521	-0.035472	-0.026085	-0.013713	-0.082575	-0.065272	-0.052691	-0.05196	-0.033971	-0.026436	-0.01032
	34.4	0.407444	0.402205	0.371734	0.336226	0.273638	0.186834	0.079765	-0.095557	-0.074094	-0.060229	-0.044665	-0.038509	-0.026149	-0.011424	-0.080161	-0.064771	-0.050321	-0.048054	-0.035887	-0.027802	-0.01248
	34.6	0.410421	0.405555	0.377124	0.335885	0.277027	0.18906	0.083247	-0.094868	-0.07075	-0.05104	-0.045266	-0.037026	-0.01805	-0.013433	-0.093522	-0.074974	-0.060121	-0.055651	-0.039699	-0.034193	-0.020506
	34.8	0.409796	0.40269	0.377387	0.33225	0.277984	0.190284	0.084412	-0.100565	-0.069795	-0.055725	-0.04402	-0.038358	-0.022242	-0.015802	-0.08695	-0.069019	-0.057054	-0.055045	-0.041022	-0.033494	-0.013554
	35.01	0.411726	0.401722	0.376058	0.335485	0.274429	0.188565	0.085367	-0.105464	-0.079925	-0.060902	-0.051535	-0.041489	-0.032779	-0.01599	-0.091215	-0.070574	-0.056522	-0.05536	-0.043066	-0.033428	-0.014448
	35.19	0.412696	0.408042	0.380602	0.340655	0.277624	0.195403	0.090857	-0.100009	-0.070106	-0.049789	-0.050422	-0.03882	-0.021881	-0.014809	-0.087231	-0.064058	-0.054887	-0.052067	-0.038795	-0.026365	-0.010588
	35.4	0.411037	0.411205	0.381493	0.337403	0.279877	0.193349	0.087361	-0.103746	-0.076916	-0.059635	-0.048513	-0.042488	-0.034476	-0.018766	-0.092175	-0.073336	-0.060919	-0.05852	-0.04336	-0.036729	-0.016423
	35.61	0.414744	0.409128	0.379681	0.342816	0.275739	0.191534	0.087873	-0.09794	-0.073822	-0.053077	-0.049138	-0.039601	-0.019569	-0.014533	-0.088158	-0.072577	-0.056051	-0.046437	-0.038997	-0.031181	-0.015199
	35.8	0.413794	0.408973	0.383364	0.34322	0.279409	0.194626	0.087489	-0.107604	-0.074898	-0.061191	-0.054914	-0.044769	-0.027614	-0.017716	-0.090094	-0.074208	-0.059376	-0.050984	-0.040287	-0.033669	-0.024652
	36	0.41134	0.406305	0.381463	0.342278	0.277161	0.194299	0.084076	-0.098289	-0.074543	-0.054722	-0.048927	-0.041507	-0.025245	-0.014585	-0.089758	-0.065604	-0.052904	-0.046442	-0.032676	-0.026826	-0.009352
	36.21	0.407525	0.406701	0.370292	0.333082	0.273018	0.188927	0.079791	-0.099887	-0.072261	-0.05204	-0.046104	-0.037843	-0.026624	-0.01312	-0.08723	-0.07006	-0.057392	-0.053591	-0.038512	-0.027533	-0.013213
	36.41	0.415941	0.414307	0.38136	0.339835	0.277258	0.196377	0.085092	-0.097257	-0.074891	-0.049892	-0.045818	-0.038091	-0.025298	-0.012729	-0.085714	-0.069514	-0.056361	-0.052864	-0.040952	-0.03246	-0.01428
	36.61	0.407797	0.399117	0.375478	0.3396	0.274154	0.18805	0.079685	-0.101386	-0.072856	-0.059561	-0.051507	-0.036942	-0.022197	-0.015343	-0.094247	-0.075081	-0.061149	-0.053525	-0.040453	-0.037515	-0.018483
	36.8	0.409927	0.406478	0.384191	0.341786	0.276605	0.194392	0.085061	-0.098196	-0.070187	-0.052038	-0.047747	-0.035315	-0.02105	-0.014466	-0.09711	-0.07656	-0.062602	-0.056576	-0.041306	-0.037871	-0.0195
	36.99	0.41453	0.410802	0.379746	0.337919	0.279868	0.191784	0.088151	-0.092517	-0.066226	-0.051461	-0.04017	-0.034192	-0.01947	-0.011862	-0.090972	-0.069443	-0.052417	-0.052637	-0.037328	-0.028375	-0.014241
	37.21	0.40855	0.40553	0.379081	0.335987	0.280198	0.189558	0.081366	-0.099468	-0.076176	-0.058193	-0.051112	-0.042116	-0.028306	-0.014958	-0.091386	-0.068144	-0.060497	-0.053802	-0.037456	-0.033598	-0.014335
	37.39	0.406766	0.407145	0.379643	0.338145	0.276146	0.18821	0.082734	-0.101816	-0.078101	-0.062371	-0.0586	-0.042524	-0.023937	-0.017947	-0.087683	-0.066359	-0.057093	-0.048265	-0.036115	-0.032306	-0.009626
	37.6	0.412196	0.40573	0.375163	0.338503	0.276514	0.189202	0.086276	-0.102731	-0.074078	-0.062887	-0.047173	-0.040283	-0.025579	-0.015523	-0.091128	-0.073609	-0.062224	-0.05821	-0.044073	-0.036182	-0.018644
	37.81	0.407621	0.403944	0.379682	0.339011	0.275252	0.187016	0.082561	-0.102834	-0.073745	-0.05587	-0.049446	-0.040043	-0.021721	-0.011338	-0.087917	-0.070153	-0.054735	-0.049698	-0.035948	-0.031099	-0.015156
	38	0.40668	0.407211	0.383076	0.338575	0.27997	0.188771	0.086067	-0.10199	-0.076473	-0.060595	-0.052921	-0.045444	-0.0291	-0.017606	-0.084428	-0.068634	-0.055898	-0.051915	-0.038522	-0.029277	-0.015418
	38.19	0.415485	0.409731	0.38719	0.341462	0.285151	0.198525	0.09033	-0.101183	-0.074254	-0.055458	-0.050119	-0.039943	-0.030216	-0.016203	-0.088845	-0.068666	-0.055614	-0.051199	-0.038586	-0.033562	-0.017424
	38.41	0.40929	0.409839	0.385205	0.340359	0.285152	0.19454	0.087332	-0.098725	-0.074725	-0.059314	-0.049861	-0.03722	-0.025537	-0.014807	-0.085465	-0.06428	-0.052927	-0.050408	-0.035788	-0.028312	-0.01093
	38.61	0.406807	0.405099	0.380465	0.33898	0.277329	0.191256	0.085354	-0.100129	-0.073963	-0.060126	-0.053135	-0.038918	-0.029674	-0.01177	-0.090566	-0.068504	-0.060822	-0.057021	-0.04258	-0.033135	-0.019361
	38.8	0.410485	0.406903	0.381494	0.339406	0.277483	0.197835	0.086457	-0.101486	-0.070844	-0.053765	-0.04499	-0.041231	-0.021674	-0.014507	-0.097914	-0.077364	-0.067137	-0.060434	-0.046365	-0.038861	-0.021665
	39.02	0.413098	0.406849	0.38115	0.343524	0.284075	0.197675	0.092076	-0.099936	-0.073156	-0.056599	-0.050164	-0.036199	-0.023462	-0.018901	-0.096051	-0.06988	-0.058377	-0.056895	-0.041371	-0.031833	-0.02175
	39.2	0.4119	0.407717	0.378154	0.340405	0.279598	0.193827	0.090902	-0.10089	-0.075149	-0.059985	-0.047223	-0.047136	-0.030922	-0.019931	-0.090748	-0.068664	-0.054405	-0.054237	-0.037033	-0.027776	-0.013955
	39.39	0.409011	0.410235	0.38271	0.348208	0.278719	0.19598	0.088172	-0.091094	-0.069557	-0.049837	-0.042723	-0.036426	-0.019693	-0.007379	-0.091185	-0.069268	-0.056744	-0.052304	-0.037736	-0.030439	-0.017217
	39.61	0.4102	0.415898	0.382148	0.344833	0.281761	0.193078	0.089573	-0.099093	-0.065827	-0.053496	-0.045485	-0.04122	-0.020468	-0.009295	-0.095307	-0.07722	-0.064196	-0.057508	-0.043251	-0.035599	-0.020986
	39.81	0.415132	0.411843	0.38256	0.342563	0.282706	0.193063	0.088581	-0.093715	-0.067516	-0.051599	-0.046461	-0.037514	-0.015123	-0.008135	-0.097083	-0.06857	-0.057419	-0.05271	-0.040805	-0.038698	-0.017199
	40.01	0.41497	0.413465	0.385881	0.346663	0.285016	0.195855	0.08986	-0.097545	-0.071325	-0.059224	-0.045777	-0.034122	-0.025332	-0.011904	-0.098195	-0.073598	-0.060746	-0.05599	-0.039417	-0.034524	-0.022037
	40.19	0.40799	0.406412	0.37713	0.336133	0.280648	0.187538	0.080864	-0.100312	-0.075887	-0.058339	-0.04694	-0.036199	-0.023556	-0.008265	-0.092676	-0.073974	-0.061882	-0.056662	-0.03774	-0.038457	-0.016412
	40.4	0.412658	0.408706	0.380957	0.342226	0.282194	0.194797	0.085806	-0.101161	-0.072557	-0.054205	-0.051007	-0.038498	-0.019822	-0.013746	-0.09002	-0.070174	-0.05787	-0.054244	-0.040608	-0.030988	-0.01834
	40.61	0.416194	0.413355	0.389463	0.348248	0.282429	0.197971	0.091754	-0.094971	-0.073887	-0.056015	-0.044157	-0.039746	-0.024004	-0.014911	-0.096188	-0.070068	-0.059439	-0.051569	-0.036743	-0.032049	-0.015739
	40.81	0.41535	0.416101	0.386717	0.344908	0.285378	0.198837	0.091745	-0.094861	-0.071624	-0.050669	-0.040243	-0.032857	-0.020628	-0.01005	-0.087558	-0.06755	-0.060652	-0.04996	-0.040572	-0.028001	-0.013189
	41.01	0.415062	0.40792	0.384596	0.341014	0.286648	0.197276	0.087832	-0.107747	-0.079711	-0.058492	-0.051342	-0.042881	-0.031185	-0.01393	-0.093508	-0.070723	-0.056233	-0.052472	-0.03654	-0.032218	-0.015262
	41.21	0.407992	0.407234	0.379543	0.338333	0.281987	0.19235	0.088937	-0.104466	-0.073415	-0.058017	-0.050511	-0.039671	-0.027521	-0.017607	-0.090931	-0.069953	-0.058598	-0.052004	-0.039985	-0.034254	-0.021269
	41.39	0.408749	0.405083	0.379436	0.33831	0.281547	0.192492	0.082486	-0.10292	-0.072348	-0.057048	-0.051747	-0.039406	-0.025698	-0.014381	-0.090716	-0.073259	-0.059663	-0.053718	-0.043164	-0.036802	-0.014971
	41.6	0.412364	0.412372	0.387078	0.345168	0.280505	0.19939	0.087256	-0.100766	-0.070018	-0.053768	-0.049247	-0.037361	-0.022601	-0.014418	-0.088779	-0.06769	-0.058163	-0.049032	-0.03933	-0.031484	-0.012966
	41.81	0.412335	0.411636	0.382511	0.34206	0.281161	0.195942	0.082864	-0.10653	-0.076873	-0.058455	-0.053028	-0.042477	-0.030915	-0.018252	-0.090178	-0.068495	-0.056488	-0.049004	-0.033324	-0.029836	-0.012825
	41.99	0.416807	0.418679	0.385261	0.350049	0.2888	0.201669	0.093543	-0.097162	-0.072886	-0.056995	-0.049096	-0.038491	-0.024516	-0.014554	-0.089433	-0.071625	-0.060743	-0.053255	-0.03939	-0.029985	-0.01542
	42.21	0.411317	0.412048	0.382614	0.339842	0.282763	0.193439	0.090739	-0.101055	-0.071495	-0.053388	-0.048599	-0.037764	-0.023274	-0.01175	-0.089106	-0.066256	-0.055708	-0.049249	-0.034806	-0.028511	-0.017449
	42.4	0.410893	0.40412	0.38265	0.339857	0.283448	0.191568	0.087768	-0.095782	-0.06888	-0.049013	-0.040497	-0.032635	-0.01618	-0.009069	-0.087283	-0.072668	-0.058647	-0.050683	-0.034944	-0.030909	-0.017142
	42.59	0.411204	0.411182	0.378169	0.342596	0.282445	0.197813	0.083574	-0.100413	-0.071618	-0.057174	-0.045723	-0.04321	-0.024025	-0.015689	-0.089939	-0.073817	-0.062141	-0.055547	-0.040901	-0.032655	-0.015686
	42.81	0.418221	0.414727	0.386347	0.34402	0.287315	0.200677	0.086574	-0.100235	-0.068856	-0.055834	-0.049128	-0.034085	-0.023533	-0.012638	-0.091023	-0.075118	-0.057796	-0.051219	-0.037783	-0.027293	-0.010994
	42.99	0.40867	0.414061	0.380484	0.343314	0.281032	0.19412	0.088096	-0.106114	-0.074691	-0.059399	-0.047366	-0.043408	-0.028505	-0.015143	-0.091555	-0.068758	-0.056491	-0.049177	-0.037482	-0.028302	-0.012442
	43.2	0.41253	0.4049	0.385368	0.341528	0.279158	0.191713	0.086438	-0.09242	-0.070508	-0.057017	-0.048265	-0.033655	-0.0231	-0.011188	-0.095363	-0.074036	-0.06071	-0.049702	-0.036614	-0.03255	-0.019004
	43.41	0.413734	0.409315	0.384168	0.343895	0.286814	0.193275	0.09228	-0.099614	-0.070758	-0.052363	-0.047811	-0.038745	-0.021637	-0.013525	-0.091904	-0.068514	-0.057971	-0.050145	-0.03387	-0.028433	-0.008549
	43.6	0.417073	0.406317	0.380224	0.345	0.284451	0.200094	0.08987	-0.099826	-0.07073	-0.055586	-0.048743	-0.032729	-0.020966	-0.012116	-0.089838	-0.067797	-0.057378	-0.046596	-0.035383	-0.024914	-0.016936
	43.79	0.414254	0.410689	0.385893	0.343615	0.283242	0.193191	0.084272	-0.101202	-0.075445	-0.052947	-0.045118	-0.040198	-0.021214	-0.011789	-0.09177	-0.075109	-0.059248	-0.054017	-0.037581	-0.034309	-0.013492
	43.99	0.413121	0.408531	0.38298	0.342021	0.28478	0.190715	0.090485	-0.101857	-0.074813	-0.054666	-0.046696	-0.033041	-0.019545	-0.012333	-0.093273	-0.070804	-0.06505	-0.054385	-0.038513	-0.035496	-0.013424
	44.21	0.409869	0.41224	0.38569	0.342335	0.285058	0.198808	0.086936	-0.093762	-0.072268	-0.050786	-0.044882	-0.029822	-0.020529	-0.008734	-0.095113	-0.071021	-0.062066	-0.053622	-0.039678	-0.031196	-0.015505
	44.4	0.413001	0.408333	0.382555	0.345723	0.289585	0.197413	0.091676	-0.102644	-0.072097	-0.055158	-0.046986	-0.033795	-0.024556	-0.01098	-0.093403	-0.07622	-0.063102	-0.05732	-0.042238	-0.032521	-0.019569
	44.62	0.414613	0.413679	0.383656	0.345644	0.285263	0.197037	0.089603	-0.103414	-0.077012	-0.062934	-0.052995	-0.0416	-0.02522	-0.014235	-0.099208	-0.073457	-0.063938	-0.055559	-0.04187	-0.032504	-0.016523
	44.8	0.412033	0.412145	0.383669	0.347733	0.284773	0.198612	0.0902	-0.102351	-0.077041	-0.055813	-0.047472	-0.039131	-0.03001	-0.01412	-0.09138	-0.073978	-0.059974	-0.055187	-0.039143	-0.032401	-0.018183
	45.01	0.41133	0.411741	0.386258	0.343205	0.284113	0.196951	0.086802	-0.102233	-0.073161	-0.056749	-0.048509	-0.036833	-0.02404	-0.015402	-0.095888	-0.072054	-0.063517	-0.056959	-0.042902	-0.034158	-0.01704
	45.21	0.412768	0.411802	0.384889	0.344551	0.28109	0.190212	0.086764	-0.096163	-0.064367	-0.043597	-0.042145	-0.032309	-0.013067	-0.007291	-0.094208	-0.071748	-0.059583	-0.053123	-0.037772	-0.03266	-0.014042
	45.41	0.410327	0.405485	0.382364	0.345057	0.279341	0.19594	0.082768	-0.10582	-0.075365	-0.055748	-0.047644	-0.03975	-0.027025	-0.016046	-0.088112	-0.070403	-0.053588	-0.050587	-0.03696	-0.030683	-0.012854
	45.61	0.415167	0.413802	0.387048	0.347314	0.284955	0.198982	0.09243	-0.097284	-0.067635	-0.051078	-0.045188	-0.032399	-0.020426	-0.006218	-0.089192	-0.067509	-0.054316	-0.049276	-0.03374	-0.026107	-0.012753
	45.79	0.408882	0.406917	0.381269	0.340403	0.277883	0.195951	0.087735	-0.098937	-0.074605	-0.058158	-0.051609	-0.039232	-0.025663	-0.018329	-0.090572	-0.069152	-0.053187	-0.04909	-0.034725	-0.027479	-0.012412
	46	0.416551	0.412984	0.386285	0.346049	0.290486	0.199349	0.099424	-0.106979	-0.080174	-0.05607	-0.050967	-0.043812	-0.024264	-0.014033	-0.093896	-0.070412	-0.062995	-0.052504	-0.040352	-0.031553	-0.016623
	46.21	0.413061	0.412059	0.381598	0.348001	0.286386	0.197981	0.08792	-0.102156	-0.0755	-0.055753	-0.049647	-0.035291	-0.023216	-0.011546	-0.097786	-0.075378	-0.058718	-0.053823	-0.038264	-0.032166	-0.016135
	46.41	0.414614	0.413471	0.388855	0.34859	0.287964	0.201201	0.094317	-0.101696	-0.075741	-0.058096	-0.049053	-0.038458	-0.024769	-0.009628	-0.094672	-0.073771	-0.062766	-0.053716	-0.04032	-0.036644	-0.017017
	46.61	0.411531	0.411157	0.38742	0.348049	0.286015	0.199343	0.089943	-0.107549	-0.071317	-0.054346	-0.050705	-0.0365	-0.025436	-0.012916	-0.094534	-0.074535	-0.059643	-0.050782	-0.037052	-0.029793	-0.017876
	46.8	0.417817	0.416178	0.393268	0.350158	0.290983	0.201627	0.092913	-0.104095	-0.072952	-0.056205	-0.050739	-0.039068	-0.029263	-0.01192	-0.088111	-0.064903	-0.056937	-0.049376	-0.031252	-0.025491	-0.008901
	46.99	0.404499	0.409036	0.383757	0.341618	0.28078	0.192955	0.090069	-0.105751	-0.077355	-0.053646	-0.046618	-0.037616	-0.023765	-0.0138	-0.091166	-0.066467	-0.057563	-0.053051	-0.035304	-0.025727	-0.010405
	47.21	0.412327	0.414427	0.388391	0.345247	0.286917	0.200536	0.091149	-0.100175	-0.06789	-0.055067	-0.043958	-0.040836	-0.019348	-0.014661	-0.090316	-0.069357	-0.057932	-0.05405	-0.041235	-0.030087	-0.012985
	47.39	0.415464	0.411978	0.385657	0.347617	0.286955	0.198278	0.09108	-0.098766	-0.071206	-0.053115	-0.044449	-0.036293	-0.022196	-0.013315	-0.093961	-0.072578	-0.059387	-0.052499	-0.03778	-0.026949	-0.013038
	47.6	0.412388	0.415896	0.389512	0.347044	0.290862	0.202323	0.092646	-0.098496	-0.0707	-0.054901	-0.043704	-0.036045	-0.018645	-0.011406	-0.097043	-0.070014	-0.057876	-0.053661	-0.040383	-0.030178	-0.016427
	47.81	0.422665	0.417282	0.391084	0.349314	0.291154	0.204489	0.092516	-0.106849	-0.074786	-0.064272	-0.051164	-0.040658	-0.020875	-0.013307	-0.093049	-0.077509	-0.060685	-0.057207	-0.039274	-0.03209	-0.014307
	48	0.416742	0.416511	0.388707	0.345873	0.288126	0.201158	0.091438	-0.100565	-0.073883	-0.056904	-0.047212	-0.038917	-0.023924	-0.008585	-0.087372	-0.066951	-0.052157	-0.050556	-0.035091	-0.021172	-0.009438
	48.19	0.414268	0.418862	0.390345	0.351017	0.290673	0.202623	0.09198	-0.098314	-0.071196	-0.054631	-0.046553	-0.036343	-0.027015	-0.011313	-0.099234	-0.07917	-0.065601	-0.05898	-0.040095	-0.031031	-0.013029
	48.39	0.412545	0.414367	0.383655	0.342026	0.281524	0.203572	0.090356	-0.103822	-0.073148	-0.052861	-0.047215	-0.033725	-0.02473	-0.014	-0.096694	-0.076413	-0.059099	-0.0523	-0.038954	-0.027679	-0.011264
	48.61	0.410253	0.411791	0.386413	0.345043	0.284305	0.199572	0.089553	-0.099906	-0.068703	-0.050057	-0.046724	-0.03175	-0.016472	-0.012119	-0.089233	-0.073404	-0.061145	-0.050908	-0.037832	-0.028895	-0.01628
	48.8	0.413673	0.415624	0.385448	0.352163	0.284079	0.202114	0.086978	-0.105193	-0.072721	-0.055425	-0.046817	-0.037963	-0.023874	-0.013953	-0.099601	-0.075994	-0.065252	-0.05949	-0.046517	-0.038397	-0.018122
	49.01	0.414644	0.4143	0.386586	0.348286	0.284719	0.198532	0.086051	-0.101457	-0.072855	-0.057821	-0.049475	-0.038333	-0.024892	-0.013961	-0.09549	-0.072301	-0.063028	-0.058811	-0.036553	-0.033587	-0.013789
	49.19	0.416953	0.41281	0.385791	0.343444	0.287635	0.196553	0.09468	-0.105109	-0.075998	-0.060844	-0.049842	-0.038537	-0.022225	-0.014941	-0.09476	-0.07061	-0.057144	-0.047557	-0.034965	-0.023211	-0.012754
	49.4	0.418243	0.410207	0.387711	0.347681	0.284966	0.200238	0.088713	-0.098839	-0.072046	-0.056021	-0.049907	-0.033891	-0.022959	-0.01521	-0.091647	-0.068454	-0.055369	-0.053689	-0.04165	-0.027171	-0.008972
	49.61	0.413723	0.413828	0.381453	0.348138	0.285336	0.200732	0.095772	-0.101535	-0.073063	-0.055289	-0.04842	-0.035075	-0.02023	-0.01192	-0.095857	-0.070024	-0.057486	-0.051715	-0.038944	-0.028906	-0.015485
	49.79	0.415875	0.420054	0.385057	0.345076	0.284784	0.203549	0.091064	-0.099868	-0.075272	-0.054066	-0.054038	-0.038655	-0.023854	-0.013061	-0.094823	-0.076133	-0.058493	-0.05349	-0.040856	-0.03058	-0.014533
	50	0.4184	0.415605	0.385719	0.348952	0.28617	0.199785	0.09352	-0.100793	-0.072442	-0.050338	-0.046201	-0.037187	-0.02324	-0.010579	-0.095834	-0.076105	-0.064482	-0.054298	-0.037914	-0.02927	-0.019319
	50.2	0.419917	0.415149	0.392027	0.348926	0.285928	0.201689	0.097337	-0.103291	-0.071595	-0.056803	-0.051512	-0.036433	-0.026723	-0.01096	-0.092551	-0.074142	-0.058161	-0.055721	-0.039149	-0.02833	-0.01152
	50.39	0.412962	0.414098	0.385951	0.34411	0.288388	0.197626	0.091146	-0.100238	-0.076179	-0.054153	-0.046658	-0.037569	-0.02211	-0.009864	-0.093468	-0.074578	-0.05805	-0.05492	-0.03831	-0.032456	-0.014259
	50.61	0.411911	0.411968	0.387333	0.341787	0.283451	0.19884	0.091004	-0.103601	-0.075803	-0.055218	-0.049272	-0.04081	-0.023965	-0.011592	-0.090034	-0.071682	-0.059014	-0.051353	-0.037415	-0.026035	-0.010842
	50.79	0.408919	0.408879	0.383404	0.342152	0.281044	0.196209	0.089071	-0.100018	-0.076571	-0.057961	-0.052513	-0.038341	-0.025884	-0.012684	-0.100066	-0.077051	-0.065472	-0.055961	-0.045177	-0.037356	-0.019195
	51.01	0.415721	0.417937	0.388877	0.348112	0.293088	0.204346	0.094836	-0.104568	-0.079049	-0.061217	-0.054549	-0.043787	-0.021199	-0.018835	-0.092953	-0.075692	-0.056658	-0.056418	-0.041195	-0.031026	-0.020776
	51.21	0.414555	0.411279	0.382522	0.342815	0.281875	0.199474	0.082928	-0.105076	-0.070715	-0.056384	-0.050817	-0.043008	-0.027068	-0.017776	-0.090278	-0.072071	-0.058684	-0.053862	-0.0349	-0.027973	-0.014052
	51.4	0.415667	0.41411	0.386302	0.346129	0.285121	0.199025	0.090518	-0.099587	-0.070749	-0.055111	-0.045145	-0.037586	-0.024083	-0.009362	-0.086269	-0.071093	-0.05452	-0.045974	-0.036196	-0.029431	-0.015436
	51.6	0.416218	0.413477	0.391299	0.345269	0.291088	0.205908	0.091118	-0.102054	-0.072306	-0.053145	-0.045889	-0.033614	-0.022992	-0.011461	-0.093996	-0.07473	-0.06116	-0.053463	-0.03847	-0.029863	-0.018749
	51.81	0.41455	0.417064	0.388975	0.349106	0.290307	0.204078	0.096833	-0.099396	-0.074079	-0.054854	-0.047117	-0.037236	-0.022399	-0.009933	-0.096572	-0.077824	-0.063611	-0.05953	-0.044416	-0.030005	-0.01574
	51.99	0.415657	0.420241	0.390368	0.34704	0.292757	0.204782	0.090591	-0.10597	-0.079392	-0.0615	-0.054324	-0.045984	-0.030806	-0.014385	-0.098939	-0.070506	-0.065471	-0.052829	-0.038021	-0.03095	-0.017985
	52.21	0.418095	0.418033	0.388203	0.3479	0.290634	0.204187	0.09601	-0.100525	-0.075165	-0.055211	-0.046792	-0.037339	-0.022201	-0.013575	-0.096297	-0.07237	-0.054414	-0.050152	-0.034356	-0.0319	-0.008352
	52.42	0.405921	0.410168	0.382943	0.341076	0.283508	0.192898	0.084967	-0.105159	-0.076173	-0.058922	-0.056298	-0.039316	-0.021142	-0.011721	-0.096048	-0.076632	-0.06371	-0.053247	-0.04285	-0.03008	-0.019966
	52.6	0.416124	0.420539	0.391504	0.350802	0.289242	0.204918	0.09502	-0.103544	-0.075521	-0.060551	-0.050264	-0.040205	-0.025048	-0.014063	-0.093042	-0.074718	-0.065132	-0.050752	-0.035837	-0.034138	-0.009422
	52.81	0.422659	0.418137	0.393639	0.352344	0.295991	0.20138	0.099339	-0.104732	-0.074028	-0.0571	-0.051632	-0.039812	-0.024642	-0.016561	-0.094871	-0.070295	-0.057407	-0.055147	-0.038387	-0.031945	-0.015781
	53.01	0.414496	0.409613	0.384597	0.345427	0.292781	0.19684	0.088974	-0.097933	-0.073942	-0.057927	-0.047689	-0.038033	-0.025644	-0.006801	-0.092838	-0.074858	-0.056307	-0.054986	-0.037364	-0.030379	-0.012797
	53.2	0.419873	0.417558	0.388575	0.34965	0.291386	0.205274	0.091433	-0.105895	-0.075599	-0.058698	-0.050077	-0.04371	-0.024738	-0.015211	-0.094126	-0.067929	-0.060074	-0.051638	-0.034741	-0.029433	-0.013402
	53.41	0.41564	0.412805	0.392711	0.349528	0.288934	0.197986	0.093764	-0.104656	-0.076384	-0.057244	-0.052803	-0.046424	-0.02295	-0.014534	-0.088902	-0.070722	-0.058584	-0.053027	-0.037303	-0.025188	-0.010021
	53.6	0.412776	0.409111	0.382969	0.343649	0.284374	0.197122	0.088005	-0.110518	-0.077078	-0.060215	-0.054511	-0.043831	-0.030327	-0.016174	-0.091878	-0.071379	-0.063138	-0.058726	-0.036537	-0.027641	-0.013062
	53.79	0.42138	0.419697	0.389944	0.349484	0.291882	0.204149	0.094159	-0.104362	-0.073038	-0.054122	-0.048558	-0.038466	-0.021562	-0.010931	-0.089881	-0.070357	-0.056486	-0.049343	-0.033512	-0.026557	-0.013563
	53.99	0.418283	0.421639	0.393825	0.353991	0.291741	0.201515	0.096242	-0.104125	-0.07634	-0.058747	-0.048343	-0.043299	-0.02126	-0.014688	-0.093771	-0.069006	-0.055667	-0.052108	-0.034987	-0.024983	-0.012258
	54.21	0.42114	0.419583	0.395026	0.352609	0.289593	0.197829	0.090139	-0.102414	-0.073582	-0.058134	-0.052902	-0.03787	-0.026573	-0.012529	-0.09455	-0.074691	-0.060276	-0.061211	-0.040665	-0.030045	-0.013512
	54.4	0.414414	0.414684	0.388229	0.346409	0.290845	0.204213	0.092628	-0.099143	-0.072404	-0.056339	-0.051249	-0.03721	-0.023472	-0.010808	-0.098579	-0.075713	-0.058936	-0.053114	-0.039629	-0.026603	-0.020142
	54.6	0.419926	0.41473	0.388126	0.352036	0.293979	0.204241	0.097773	-0.102037	-0.07534	-0.056125	-0.049702	-0.040482	-0.025129	-0.012544	-0.092316	-0.073962	-0.063214	-0.0552	-0.0348	-0.037021	-0.015214
	54.8	0.414857	0.418101	0.387883	0.34991	0.29187	0.203035	0.100147	-0.104988	-0.07166	-0.058382	-0.052903	-0.038316	-0.024435	-0.012181	-0.092047	-0.073196	-0.055262	-0.054542	-0.039867	-0.028204	-0.013907
	54.99	0.417108	0.420899	0.389893	0.352134	0.289397	0.205022	0.093661	-0.102076	-0.076408	-0.057728	-0.048486	-0.039451	-0.02384	-0.013999	-0.093403	-0.069807	-0.053316	-0.052367	-0.038731	-0.025501	-0.010698
	55.21	0.413953	0.414497	0.388945	0.345233	0.288116	0.202791	0.094224	-0.106936	-0.080261	-0.062258	-0.052126	-0.042457	-0.029558	-0.018568	-0.090764	-0.069095	-0.056792	-0.053402	-0.03652	-0.02481	-0.012361
	55.41	0.423446	0.417241	0.392373	0.354452	0.295123	0.210315	0.097193	-0.099404	-0.070873	-0.054305	-0.044673	-0.03684	-0.024457	-0.012326	-0.092375	-0.070024	-0.062648	-0.053493	-0.040888	-0.031084	-0.017168
	55.61	0.424189	0.425158	0.393011	0.352928	0.293018	0.206415	0.101442	-0.107465	-0.079002	-0.05877	-0.050941	-0.045409	-0.022784	-0.017008	-0.090709	-0.067151	-0.054662	-0.047032	-0.038636	-0.026337	-0.01141
	55.8	0.414004	0.413799	0.386668	0.351115	0.28939	0.200064	0.092567	-0.10318	-0.073887	-0.057255	-0.046516	-0.039014	-0.020427	-0.01172	-0.095633	-0.070882	-0.061777	-0.0541	-0.040466	-0.033092	-0.013404
	55.99	0.418674	0.422281	0.390987	0.354012	0.29075	0.203761	0.092656	-0.10423	-0.076275	-0.059522	-0.050441	-0.035995	-0.023314	-0.011441	-0.093372	-0.072104	-0.059723	-0.052353	-0.038511	-0.03031	-0.017534
	56.19	0.421142	0.420804	0.395238	0.351416	0.291682	0.202664	0.098879	-0.102762	-0.074184	-0.063179	-0.049496	-0.040426	-0.021579	-0.017438	-0.090762	-0.07008	-0.054655	-0.049979	-0.036892	-0.030859	-0.015217
	56.41	0.412563	0.415642	0.391623	0.351192	0.288536	0.203014	0.0939	-0.10826	-0.076703	-0.064429	-0.057456	-0.042431	-0.030214	-0.01946	-0.090032	-0.070287	-0.059973	-0.0466	-0.036211	-0.02113	-0.008478
	56.61	0.414938	0.41845	0.386984	0.347081	0.288298	0.201347	0.090321	-0.10445	-0.075841	-0.058221	-0.047089	-0.040874	-0.028877	-0.01308	-0.094372	-0.06917	-0.060697	-0.052495	-0.040477	-0.030724	-0.013184
	56.8	0.416243	0.420704	0.390976	0.34777	0.287569	0.200701	0.095441	-0.105189	-0.075112	-0.056047	-0.049778	-0.042541	-0.025944	-0.015239	-0.091008	-0.072499	-0.055988	-0.052572	-0.03755	-0.028905	-0.014575
	57	0.417989	0.418694	0.389929	0.349185	0.291965	0.203724	0.096379	-0.103716	-0.075297	-0.058644	-0.051191	-0.039135	-0.024526	-0.018627	-0.09141	-0.070705	-0.057189	-0.047732	-0.034872	-0.023997	-0.009113
	57.2	0.416614	0.420192	0.392458	0.356469	0.292172	0.20499	0.09383	-0.106798	-0.075693	-0.060531	-0.050343	-0.040957	-0.0285	-0.01354	-0.095084	-0.072005	-0.067202	-0.057124	-0.039192	-0.030916	-0.015957
	57.39	0.411928	0.411932	0.388906	0.34619	0.283648	0.202246	0.090078	-0.105869	-0.078782	-0.059359	-0.05125	-0.039605	-0.022757	-0.014711	-0.092757	-0.074118	-0.055926	-0.05177	-0.039161	-0.028434	-0.012021
	57.61	0.41657	0.412578	0.390038	0.34793	0.291326	0.200582	0.087507	-0.101658	-0.074386	-0.056283	-0.051355	-0.04098	-0.024116	-0.015389	-0.092461	-0.072983	-0.061106	-0.052815	-0.036215	-0.029394	-0.013096
	57.81	0.418222	0.418669	0.391526	0.353355	0.292754	0.201995	0.093343	-0.103566	-0.076912	-0.06121	-0.048067	-0.046147	-0.024436	-0.008987	-0.096757	-0.076412	-0.062181	-0.053373	-0.037668	-0.033468	-0.011718
	58	0.419373	0.417996	0.390363	0.35124	0.290759	0.200113	0.090774	-0.102266	-0.075355	-0.055687	-0.052707	-0.039269	-0.022132	-0.013762	-0.092491	-0.071063	-0.057907	-0.051935	-0.039396	-0.027237	-0.015946
	58.2	0.413154	0.414238	0.38651	0.34837	0.286331	0.20087	0.090951	-0.100789	-0.070014	-0.055507	-0.046334	-0.037786	-0.019843	-0.013669	-0.093183	-0.077513	-0.060622	-0.051855	-0.040914	-0.033587	-0.016936
	58.41	0.414347	0.416089	0.390414	0.347403	0.290626	0.194978	0.092184	-0.106415	-0.077734	-0.05792	-0.050364	-0.042731	-0.024515	-0.011873	-0.093091	-0.071703	-0.063551	-0.055614	-0.038041	-0.029572	-0.011154
	58.61	0.418865	0.419229	0.388342	0.350346	0.293693	0.207837	0.088125	-0.103595	-0.078356	-0.058863	-0.049609	-0.037365	-0.021564	-0.011422	-0.090854	-0.070657	-0.058475	-0.052581	-0.040352	-0.027083	-0.014493
	58.8	0.416859	0.415096	0.391729	0.35307	0.29088	0.203266	0.090496	-0.09971	-0.074347	-0.05361	-0.050394	-0.040905	-0.023618	-0.015437	-0.09649	-0.075817	-0.063353	-0.054296	-0.043889	-0.032283	-0.016658
	59	0.412632	0.419291	0.388536	0.349211	0.286313	0.20073	0.088308	-0.10326	-0.07877	-0.060431	-0.046542	-0.035031	-0.024998	-0.012087	-0.100623	-0.073368	-0.063609	-0.057767	-0.036535	-0.030469	-0.017558
	59.2	0.417603	0.422101	0.389904	0.356376	0.293173	0.204053	0.093992	-0.103384	-0.080781	-0.060894	-0.053124	-0.041389	-0.028828	-0.017853	-0.099267	-0.073683	-0.067307	-0.053493	-0.041204	-0.033554	-0.014113
	59.39	0.412351	0.412593	0.387727	0.349616	0.285282	0.19638	0.09227	-0.109059	-0.07982	-0.066757	-0.058209	-0.04639	-0.03039	-0.020727	-0.090807	-0.075853	-0.060557	-0.055584	-0.040258	-0.031447	-0.012527
	59.61	0.424688	0.420926	0.387855	0.351752	0.293487	0.205742	0.09757	-0.107172	-0.074425	-0.055905	-0.051878	-0.038224	-0.02431	-0.013032	-0.09401	-0.075756	-0.059126	-0.05737	-0.040028	-0.02464	-0.018509
	59.81	0.420252	0.416739	0.390455	0.350393	0.291176	0.204867	0.100834	-0.103644	-0.07688	-0.061692	-0.051992	-0.040638	-0.026688	-0.013588	-0.090467	-0.070984	-0.060494	-0.052365	-0.036952	-0.029498	-0.012605
	60	0.418106	0.418362	0.39038	0.35265	0.298089	0.204657	0.095086	-0.103011	-0.074024	-0.055528	-0.047851	-0.037619	-0.018705	-0.013091	-0.096472	-0.080858	-0.063365	-0.05097	-0.037022	-0.030425	-0.009842
	60.22	0.41906	0.418166	0.389197	0.351937	0.293403	0.202161	0.089568	-0.099564	-0.071705	-0.052213	-0.047386	-0.036494	-0.021976	-0.009613	-0.091538	-0.069802	-0.060455	-0.053429	-0.040024	-0.027416	-0.013682
	60.4	0.42053	0.418709	0.393033	0.346603	0.289469	0.205313	0.094842	-0.103494	-0.078331	-0.061918	-0.053767	-0.043535	-0.026299	-0.017084	-0.088532	-0.068668	-0.057673	-0.045584	-0.035984	-0.019648	-0.008181
	60.59	0.419744	0.426182	0.393148	0.356555	0.296379	0.20347	0.095709	-0.099913	-0.078874	-0.054975	-0.049513	-0.035147	-0.025668	-0.014917	-0.093206	-0.074445	-0.06369	-0.054701	-0.038546	-0.030097	-0.019152
	60.81	0.420123	0.420232	0.392511	0.356984	0.295348	0.204181	0.094481	-0.104148	-0.075897	-0.057159	-0.049756	-0.04127	-0.02164	-0.013382	-0.094982	-0.073773	-0.062306	-0.05658	-0.039351	-0.032302	-0.012199
	61.01	0.415369	0.416789	0.390219	0.348554	0.286695	0.199321	0.093006	-0.10678	-0.077679	-0.060794	-0.048055	-0.038243	-0.028574	-0.013852	-0.088407	-0.073246	-0.060722	-0.04982	-0.036883	-0.027609	-0.012594
	61.2	0.416309	0.419988	0.39428	0.353113	0.289538	0.200879	0.093096	-0.101403	-0.075215	-0.059663	-0.050895	-0.03651	-0.027918	-0.016204	-0.093223	-0.071275	-0.054589	-0.054883	-0.036085	-0.031671	-0.012017
	61.4	0.412614	0.414944	0.387679	0.347156	0.288566	0.203132	0.096436	-0.108497	-0.077265	-0.061775	-0.055601	-0.042439	-0.028534	-0.013262	-0.093929	-0.072295	-0.056698	-0.046982	-0.034903	-0.027007	-0.01079
	61.6	0.4211	0.420566	0.390932	0.353402	0.299216	0.206271	0.092909	-0.106234	-0.075599	-0.058559	-0.049162	-0.037113	-0.022198	-0.015231	-0.094001	-0.077032	-0.063376	-0.057294	-0.037122	-0.029565	-0.01336
	61.79	0.420605	0.418469	0.396131	0.35262	0.289294	0.204532	0.091772	-0.100662	-0.077378	-0.061795	-0.045372	-0.038223	-0.020774	-0.013536	-0.093419	-0.071837	-0.056474	-0.049621	-0.037997	-0.027178	-0.011403
	61.99	0.419564	0.417308	0.391167	0.351747	0.287657	0.203143	0.092004	-0.105302	-0.08154	-0.061616	-0.053459	-0.039236	-0.025858	-0.015449	-0.094778	-0.074531	-0.061473	-0.051563	-0.039003	-0.029249	-0.014762
	62.2	0.421799	0.421819	0.397514	0.352823	0.290278	0.205152	0.096584	-0.104426	-0.071457	-0.058568	-0.045562	-0.042949	-0.025434	-0.013287	-0.095546	-0.072459	-0.061997	-0.056158	-0.038484	-0.030402	-0.01129
	62.4	0.424164	0.419262	0.391581	0.351474	0.294175	0.20323	0.099518	-0.100495	-0.070446	-0.056857	-0.04365	-0.031022	-0.019006	-0.010663	-0.096448	-0.06929	-0.057372	-0.051176	-0.037629	-0.02837	-0.013333
	62.6	0.421744	0.419241	0.396135	0.351915	0.29275	0.210813	0.093858	-0.105433	-0.074332	-0.056189	-0.049108	-0.039179	-0.024033	-0.01328	-0.098008	-0.081246	-0.061613	-0.05687	-0.046595	-0.035101	-0.015661
	62.79	0.413933	0.415203	0.388443	0.347978	0.287599	0.201536	0.091959	-0.109219	-0.082959	-0.064105	-0.057378	-0.044553	-0.024851	-0.017035	-0.092735	-0.070402	-0.06149	-0.054742	-0.036019	-0.027139	-0.014687
	62.99	0.420153	0.417877	0.390911	0.350575	0.287251	0.203195	0.092614	-0.102004	-0.076322	-0.060661	-0.050734	-0.040575	-0.025333	-0.012653	-0.094355	-0.07628	-0.05919	-0.053771	-0.037444	-0.025726	-0.012953
	63.19	0.41694	0.417299	0.390873	0.349818	0.292792	0.204937	0.092447	-0.101535	-0.073862	-0.054994	-0.053086	-0.040446	-0.02231	-0.011291	-0.092583	-0.074083	-0.059699	-0.054869	-0.037833	-0.030202	-0.014862
	63.4	0.421128	0.424095	0.391373	0.351469	0.298378	0.20387	0.096982	-0.109509	-0.082783	-0.06295	-0.05398	-0.04807	-0.026108	-0.015209	-0.09252	-0.070904	-0.06235	-0.050956	-0.037184	-0.025537	-0.012072
	63.6	0.419992	0.419932	0.395539	0.353119	0.295509	0.205178	0.097359	-0.104476	-0.077636	-0.061333	-0.05005	-0.042627	-0.022955	-0.013961	-0.09241	-0.071091	-0.061167	-0.051163	-0.041489	-0.029569	-0.018486
	63.8	0.417156	0.418438	0.388049	0.34792	0.294735	0.198924	0.094732	-0.109309	-0.082903	-0.060417	-0.054225	-0.041217	-0.024881	-0.017653	-0.092948	-0.071022	-0.063698	-0.052868	-0.036556	-0.02983	-0.00794
	64.01	0.413901	0.418711	0.39144	0.353523	0.292246	0.203191	0.094043	-0.1072	-0.077567	-0.061343	-0.050822	-0.045337	-0.022218	-0.015085	-0.098192	-0.074058	-0.059476	-0.053935	-0.036418	-0.027345	-0.015186
	64.21	0.422403	0.419972	0.390945	0.358828	0.291661	0.207865	0.099641	-0.105653	-0.07784	-0.059122	-0.052292	-0.043323	-0.029121	-0.015556	-0.093232	-0.0741	-0.055602	-0.054182	-0.036309	-0.027202	-0.013532
	64.41	0.418093	0.41365	0.388389	0.346811	0.289838	0.198867	0.090428	-0.10565	-0.080321	-0.058434	-0.04953	-0.038229	-0.026179	-0.015022	-0.094789	-0.073831	-0.062119	-0.052064	-0.040232	-0.032535	-0.012292
	64.61	0.422202	0.421797	0.39673	0.35604	0.293317	0.204256	0.099996	-0.102988	-0.072241	-0.058273	-0.045795	-0.034432	-0.021828	-0.014845	-0.09983	-0.077961	-0.06069	-0.05892	-0.041916	-0.029235	-0.015636
	64.8	0.420869	0.42082	0.394239	0.349755	0.300438	0.206679	0.093449	-0.102091	-0.071032	-0.05739	-0.045023	-0.039038	-0.019527	-0.008294	-0.097013	-0.076383	-0.060372	-0.055839	-0.038686	-0.030359	-0.01404
	64.99	0.41702	0.415207	0.393033	0.350733	0.290321	0.201489	0.095714	-0.103036	-0.073317	-0.056773	-0.045058	-0.041303	-0.019501	-0.010341	-0.09046	-0.073956	-0.060713	-0.052293	-0.038416	-0.02902	-0.017792
	65.21	0.420498	0.418001	0.38769	0.355793	0.289683	0.205751	0.092699	-0.103377	-0.073514	-0.058764	-0.049014	-0.038854	-0.021064	-0.012399	-0.09859	-0.071262	-0.06042	-0.051477	-0.036236	-0.029505	-0.016426
	65.41	0.411507	0.417302	0.387381	0.34823	0.292037	0.203985	0.089427	-0.105863	-0.073047	-0.061675	-0.052856	-0.034915	-0.0223	-0.010362	-0.093734	-0.077999	-0.060856	-0.058646	-0.043643	-0.032849	-0.015921
	65.6	0.417606	0.416799	0.390406	0.347999	0.290327	0.203044	0.091891	-0.107141	-0.079646	-0.061489	-0.05875	-0.045696	-0.027758	-0.020288	-0.096508	-0.073628	-0.062407	-0.050387	-0.042185	-0.026348	-0.014474
	65.8	0.416059	0.414107	0.391391	0.351565	0.288131	0.205949	0.090349	-0.101251	-0.071786	-0.05998	-0.048751	-0.040641	-0.027145	-0.013271	-0.092542	-0.073212	-0.061491	-0.051335	-0.035559	-0.026944	-0.013606
	66	0.418766	0.423016	0.394247	0.353832	0.298949	0.208812	0.095406	-0.10711	-0.077811	-0.061636	-0.051741	-0.039161	-0.025707	-0.012949	-0.089763	-0.072197	-0.058644	-0.048625	-0.034342	-0.023606	-0.00598
	66.19	0.419509	0.421295	0.39202	0.354807	0.294336	0.204204	0.092733	-0.101145	-0.076931	-0.062281	-0.049902	-0.040209	-0.020505	-0.013161	-0.092403	-0.070989	-0.053308	-0.045904	-0.033919	-0.021166	-0.010403
	66.41	0.421959	0.426006	0.390641	0.353194	0.296602	0.20823	0.097018	-0.105484	-0.07192	-0.055382	-0.051811	-0.037476	-0.021754	-0.013343	-0.090731	-0.069077	-0.058109	-0.045464	-0.039188	-0.025832	-0.008833
	66.61	0.4223	0.421509	0.396903	0.353838	0.29728	0.211037	0.098532	-0.103572	-0.073735	-0.05532	-0.051444	-0.0452	-0.024827	-0.013731	-0.090492	-0.073014	-0.059091	-0.0542	-0.040068	-0.031513	-0.011171
	66.8	0.419783	0.422291	0.389339	0.353767	0.296559	0.199523	0.087652	-0.103278	-0.077076	-0.060467	-0.048242	-0.035747	-0.02439	-0.013099	-0.090151	-0.074517	-0.061792	-0.051579	-0.039707	-0.027244	-0.012645
	67	0.421553	0.418082	0.392763	0.354199	0.292472	0.205725	0.093559	-0.099395	-0.075337	-0.053176	-0.042897	-0.03636	-0.01916	-0.00929	-0.099774	-0.077001	-0.062748	-0.054527	-0.041957	-0.034026	-0.017844
	67.2	0.420725	0.419859	0.392981	0.35522	0.293287	0.205365	0.093017	-0.108977	-0.074258	-0.060658	-0.054129	-0.041881	-0.025871	-0.012435	-0.095083	-0.072596	-0.058912	-0.053471	-0.032667	-0.024694	-0.012098
	67.39	0.419235	0.42185	0.394865	0.353472	0.293246	0.207377	0.09239	-0.10249	-0.073673	-0.063034	-0.054524	-0.040134	-0.031234	-0.015066	-0.09893	-0.073347	-0.065972	-0.052924	-0.037134	-0.031927	-0.016251
	67.59	0.422453	0.421279	0.394701	0.356824	0.29657	0.20619	0.096674	-0.104075	-0.076239	-0.057275	-0.053692	-0.043916	-0.024435	-0.012462	-0.095507	-0.077112	-0.062787	-0.057297	-0.03739	-0.02938	-0.014787
	67.81	0.423926	0.422967	0.395556	0.357861	0.297709	0.209496	0.096879	-0.103194	-0.072194	-0.057295	-0.044527	-0.034509	-0.02323	-0.00961	-0.094958	-0.073954	-0.058778	-0.056115	-0.0382	-0.025537	-0.007125
	68	0.421439	0.422874	0.391766	0.349106	0.296181	0.206959	0.09445	-0.104802	-0.074223	-0.056274	-0.046891	-0.03245	-0.022075	-0.011365	-0.092853	-0.070947	-0.06524	-0.056379	-0.038055	-0.029434	-0.015782
	68.2	0.418126	0.417024	0.39039	0.351828	0.293093	0.204103	0.092536	-0.103457	-0.078265	-0.056796	-0.05233	-0.039997	-0.02087	-0.013145	-0.092377	-0.068039	-0.059335	-0.050894	-0.030642	-0.023078	-0.006894
	68.4	0.419875	0.418831	0.391013	0.353625	0.295763	0.208196	0.09761	-0.103985	-0.076311	-0.059862	-0.052983	-0.038769	-0.030221	-0.015852	-0.095339	-0.081544	-0.060839	-0.055166	-0.03608	-0.027249	-0.009267
	68.59	0.41783	0.422365	0.398755	0.35996	0.295482	0.209124	0.098761	-0.102756	-0.071969	-0.055376	-0.045433	-0.038079	-0.019604	-0.010751	-0.088482	-0.072583	-0.059223	-0.05395	-0.03474	-0.02326	-0.009168
	68.81	0.426217	0.431463	0.396247	0.357906	0.304458	0.213753	0.101848	-0.10535	-0.081659	-0.057776	-0.047623	-0.040758	-0.022112	-0.014152	-0.08988	-0.073578	-0.058915	-0.045503	-0.034926	-0.025446	-0.010942
	69.01	0.41964	0.420615	0.393981	0.349623	0.293605	0.205687	0.093869	-0.102285	-0.072655	-0.054522	-0.049114	-0.033125	-0.02003	-0.011476	-0.096191	-0.075087	-0.066053	-0.05528	-0.039119	-0.03035	-0.014539
	69.2	0.421967	0.423664	0.395485	0.356128	0.302313	0.207035	0.099197	-0.107116	-0.079933	-0.057277	-0.050361	-0.035609	-0.02823	-0.014939	-0.088109	-0.075527	-0.059814	-0.0457	-0.036651	-0.026762	-0.007682
	69.4	0.416355	0.420166	0.394599	0.351531	0.293481	0.204292	0.091785	-0.104212	-0.071679	-0.057365	-0.047595	-0.036378	-0.021516	-0.0115	-0.095723	-0.075351	-0.061899	-0.055024	-0.039115	-0.030584	-0.008913
	69.59	0.417553	0.417006	0.394007	0.352948	0.293793	0.201276	0.093614	-0.099074	-0.075004	-0.058604	-0.048846	-0.037433	-0.016474	-0.011474	-0.092852	-0.071706	-0.055395	-0.047601	-0.036952	-0.02401	-0.012995
	69.81	0.422451	0.423273	0.400468	0.357791	0.300913	0.207056	0.103249	-0.106392	-0.075203	-0.058163	-0.047113	-0.031148	-0.027206	-0.014169	-0.092984	-0.072944	-0.060101	-0.051807	-0.041135	-0.025947	-0.014003
	70	0.421756	0.418355	0.39593	0.354399	0.296249	0.207072	0.094922	-0.107415	-0.07476	-0.057834	-0.051281	-0.03806	-0.027254	-0.01606	-0.099427	-0.079279	-0.064154	-0.054701	-0.04255	-0.029481	-0.014911
	70.21	0.419165	0.420115	0.392834	0.356729	0.291985	0.203395	0.09497	-0.107518	-0.078575	-0.059284	-0.056534	-0.042032	-0.025475	-0.014777	-0.096432	-0.071086	-0.062915	-0.053232	-0.040986	-0.029763	-0.013284
	70.4	0.414514	0.41831	0.392181	0.352614	0.293795	0.201245	0.094753	-0.100097	-0.074143	-0.058339	-0.050437	-0.038876	-0.024677	-0.011588	-0.094593	-0.069207	-0.06237	-0.048761	-0.038566	-0.022359	-0.010223
	70.6	0.421791	0.426597	0.396417	0.358538	0.299284	0.214678	0.09824	-0.107715	-0.079	-0.05938	-0.050468	-0.035347	-0.024072	-0.012804	-0.087997	-0.072314	-0.060418	-0.050066	-0.032204	-0.024569	-0.009841
	70.81	0.421461	0.419684	0.392848	0.353537	0.295146	0.205639	0.096429	-0.10582	-0.080535	-0.061188	-0.052549	-0.04174	-0.030547	-0.014563	-0.095142	-0.075606	-0.0637	-0.054674	-0.0333	-0.029624	-0.014924
	70.99	0.423273	0.422913	0.398151	0.356558	0.296552	0.207866	0.098416	-0.105936	-0.076708	-0.061074	-0.054263	-0.039943	-0.023771	-0.01467	-0.096615	-0.072867	-0.06269	-0.053207	-0.043298	-0.033038	-0.007536
	71.2	0.417437	0.415015	0.393516	0.352036	0.294282	0.207295	0.097754	-0.10557	-0.072907	-0.056862	-0.047923	-0.042254	-0.022845	-0.008699	-0.099166	-0.076048	-0.064264	-0.053707	-0.041322	-0.02872	-0.015851
	71.42	0.423022	0.421701	0.394444	0.354833	0.299669	0.207673	0.09743	-0.10184	-0.072152	-0.054684	-0.045567	-0.032873	-0.020787	-0.007312	-0.090594	-0.072475	-0.059083	-0.049239	-0.032538	-0.029923	-0.012443
	71.6	0.425839	0.424904	0.397945	0.356184	0.300376	0.212483	0.098596	-0.103997	-0.078499	-0.057823	-0.05294	-0.044521	-0.027614	-0.013836	-0.093831	-0.073577	-0.06253	-0.057286	-0.037779	-0.026821	-0.012706
	71.79	0.420676	0.414383	0.389139	0.357189	0.296026	0.207675	0.096286	-0.103498	-0.076574	-0.053718	-0.051256	-0.040455	-0.022909	-0.009119	-0.088957	-0.069886	-0.056601	-0.044975	-0.034862	-0.026609	-0.003662
	72.01	0.419862	0.425014	0.393878	0.355679	0.297354	0.206701	0.094566	-0.102227	-0.070716	-0.056644	-0.044652	-0.034485	-0.020091	-0.009099	-0.090612	-0.071521	-0.058229	-0.050413	-0.036191	-0.025771	-0.013629
	72.21	0.423596	0.427204	0.396831	0.356029	0.297038	0.208015	0.096299	-0.104033	-0.073215	-0.056477	-0.047516	-0.037243	-0.022618	-0.012378	-0.09645	-0.070862	-0.058767	-0.05345	-0.036579	-0.026717	-0.013235
	72.4	0.427605	0.426344	0.403063	0.359624	0.302574	0.214791	0.10001	-0.110275	-0.081052	-0.062093	-0.057277	-0.041689	-0.028762	-0.014053	-0.099613	-0.077504	-0.066498	-0.058502	-0.042467	-0.034223	-0.014824
	72.6	0.417848	0.422885	0.393179	0.356206	0.292921	0.206426	0.094395	-0.103877	-0.074099	-0.06425	-0.049003	-0.04033	-0.020267	-0.010946	-0.092889	-0.074864	-0.062082	-0.052581	-0.036013	-0.024098	-0.016335
	72.8	0.422804	0.425622	0.395215	0.354688	0.294751	0.205863	0.099696	-0.107069	-0.076696	-0.060948	-0.047912	-0.040208	-0.026238	-0.016034	-0.093213	-0.077898	-0.06206	-0.054318	-0.038777	-0.031518	-0.014563
	72.99	0.428339	0.431046	0.401322	0.358477	0.303728	0.211638	0.105025	-0.110758	-0.083187	-0.066206	-0.057016	-0.044033	-0.025032	-0.017417	-0.096077	-0.07394	-0.063372	-0.053256	-0.04001	-0.026444	-0.012883
	73.19	0.419989	0.421559	0.392069	0.352044	0.289998	0.205084	0.091497	-0.100744	-0.075956	-0.057711	-0.048665	-0.036851	-0.022631	-0.011304	-0.094775	-0.074928	-0.064441	-0.053904	-0.041142	-0.027647	-0.008232
	73.41	0.422599	0.424548	0.397509	0.359185	0.299714	0.206919	0.09782	-0.104425	-0.080987	-0.065459	-0.054992	-0.042007	-0.027399	-0.015949	-0.095968	-0.071898	-0.061117	-0.052736	-0.038877	-0.030572	-0.012616
	73.6	0.424174	0.425198	0.398171	0.359801	0.2996	0.207306	0.100279	-0.106332	-0.079519	-0.060692	-0.049638	-0.042508	-0.025477	-0.011438	-0.095194	-0.078478	-0.062249	-0.053215	-0.042389	-0.024795	-0.012448
	73.8	0.424794	0.425128	0.396905	0.358747	0.299733	0.213698	0.099626	-0.102092	-0.07194	-0.054085	-0.043048	-0.034398	-0.025822	-0.007801	-0.095537	-0.073479	-0.055707	-0.053892	-0.038501	-0.030074	-0.005146
	74.01	0.425981	0.425026	0.398467	0.358134	0.294949	0.210565	0.099884	-0.105683	-0.075823	-0.060655	-0.046485	-0.040382	-0.026794	-0.012287	-0.09515	-0.0757	-0.062346	-0.058687	-0.041746	-0.031447	-0.011142
	74.21	0.419906	0.422561	0.395038	0.358738	0.295389	0.210013	0.097138	-0.106416	-0.073685	-0.057807	-0.049535	-0.041134	-0.023439	-0.011607	-0.091713	-0.076284	-0.060157	-0.05602	-0.033429	-0.024084	-0.013238
	74.41	0.420796	0.422422	0.394926	0.354909	0.294212	0.209309	0.10025	-0.1018	-0.07631	-0.061963	-0.050818	-0.038867	-0.024081	-0.01007	-0.089836	-0.069244	-0.058995	-0.050605	-0.035454	-0.028127	-0.009531
	74.6	0.421106	0.424837	0.395968	0.358127	0.298776	0.214728	0.096232	-0.103653	-0.075725	-0.058011	-0.051381	-0.036353	-0.025157	-0.009236	-0.089193	-0.074974	-0.061162	-0.05323	-0.036369	-0.027822	-0.014417
	74.8	0.423861	0.422828	0.396636	0.360394	0.297792	0.213566	0.101987	-0.102956	-0.077287	-0.055849	-0.047695	-0.038728	-0.022344	-0.009225	-0.095237	-0.075467	-0.063251	-0.055886	-0.037998	-0.026799	-0.011678
	75	0.423835	0.42306	0.400203	0.357055	0.293865	0.210527	0.097639	-0.104354	-0.078598	-0.061141	-0.054843	-0.040104	-0.027902	-0.014901	-0.092957	-0.073434	-0.064596	-0.050901	-0.040119	-0.027342	-0.01077
	75.21	0.419843	0.421708	0.393883	0.355902	0.29803	0.213169	0.095919	-0.10154	-0.077129	-0.056439	-0.051203	-0.03444	-0.021967	-0.008569	-0.095412	-0.074933	-0.058357	-0.056392	-0.03882	-0.024048	-0.009085
	75.39	0.427362	0.424722	0.397654	0.35543	0.297228	0.20707	0.096717	-0.10643	-0.082252	-0.061022	-0.054543	-0.043227	-0.023332	-0.011092	-0.097552	-0.078042	-0.062837	-0.052052	-0.040601	-0.031776	-0.011257
	75.6	0.421939	0.426425	0.397221	0.358914	0.299219	0.209648	0.097952	-0.104838	-0.078086	-0.058979	-0.049093	-0.043173	-0.018963	-0.011938	-0.097217	-0.078452	-0.06447	-0.053389	-0.037793	-0.030638	-0.013924
	75.81	0.422583	0.422743	0.39609	0.355774	0.299744	0.208126	0.094322	-0.10751	-0.082529	-0.064958	-0.056486	-0.039396	-0.022861	-0.014871	-0.08864	-0.070976	-0.057409	-0.048362	-0.032823	-0.026767	-0.010133
	76	0.418028	0.426882	0.389914	0.353382	0.298018	0.204758	0.095165	-0.109918	-0.076619	-0.057001	-0.053785	-0.041412	-0.025282	-0.013405	-0.090342	-0.073407	-0.058504	-0.04875	-0.036381	-0.022979	-0.007657
	76.2	0.417795	0.428189	0.39438	0.355523	0.30038	0.20944	0.099298	-0.103949	-0.076696	-0.056064	-0.049327	-0.03503	-0.022652	-0.005247	-0.103559	-0.081632	-0.071655	-0.057	-0.046889	-0.030427	-0.01694
	76.41	0.419797	0.425829	0.395005	0.353198	0.295869	0.203396	0.09461	-0.104666	-0.078531	-0.058065	-0.048336	-0.041745	-0.020995	-0.011058	-0.089126	-0.078101	-0.055863	-0.049634	-0.03683	-0.021329	-0.008352
	76.59	0.422501	0.420747	0.393955	0.355549	0.292956	0.214336	0.097487	-0.106675	-0.083426	-0.061352	-0.051393	-0.042039	-0.028532	-0.015528	-0.098899	-0.078832	-0.06535	-0.052921	-0.036743	-0.024007	-0.010761
	76.81	0.423648	0.426755	0.396741	0.357273	0.298434	0.212162	0.10684	-0.105566	-0.08065	-0.060633	-0.052314	-0.04545	-0.019136	-0.012479	-0.092794	-0.076076	-0.05977	-0.054653	-0.0375	-0.026492	-0.012892
	77	0.425468	0.425585	0.394823	0.356102	0.294784	0.214598	0.102678	-0.101327	-0.076189	-0.059695	-0.052023	-0.034737	-0.024465	-0.010858	-0.096152	-0.072845	-0.060874	-0.058974	-0.037876	-0.033183	-0.016636
	77.2	0.423527	0.424988	0.394123	0.355784	0.297034	0.211576	0.097413	-0.10955	-0.078361	-0.065521	-0.05311	-0.042982	-0.0265	-0.014577	-0.097218	-0.072523	-0.061179	-0.049723	-0.040262	-0.035639	-0.012694
	77.41	0.418484	0.419958	0.393704	0.355383	0.294906	0.211323	0.101782	-0.102522	-0.079552	-0.057015	-0.046898	-0.039156	-0.022649	-0.011908	-0.099604	-0.073825	-0.062475	-0.057118	-0.039874	-0.025381	-0.01437
	77.61	0.420327	0.425997	0.394248	0.357548	0.299256	0.208366	0.094038	-0.100012	-0.072633	-0.057947	-0.047895	-0.040411	-0.021453	-0.010917	-0.092472	-0.075488	-0.063428	-0.053409	-0.034771	-0.023612	-0.011651
	77.81	0.415272	0.413366	0.391833	0.353307	0.291192	0.203899	0.093421	-0.105861	-0.074369	-0.057117	-0.049922	-0.040046	-0.023039	-0.011129	-0.090389	-0.067666	-0.058382	-0.050215	-0.036356	-0.02525	-0.003142
	78	0.422667	0.423627	0.393267	0.358394	0.293376	0.210695	0.099949	-0.102057	-0.074462	-0.060098	-0.052364	-0.037745	-0.022793	-0.008975	-0.092667	-0.077131	-0.06294	-0.051684	-0.038034	-0.026845	-0.015153
	78.2	0.420735	0.418867	0.390182	0.351219	0.292135	0.201797	0.093027	-0.104295	-0.074817	-0.059423	-0.047417	-0.037599	-0.024368	-0.008393	-0.094966	-0.072464	-0.05922	-0.055757	-0.034398	-0.029993	-0.012896
	78.4	0.422805	0.423401	0.394898	0.356849	0.295924	0.211004	0.097057	-0.106315	-0.077623	-0.059647	-0.053364	-0.042606	-0.026503	-0.014943	-0.099768	-0.077327	-0.062484	-0.058062	-0.045213	-0.031135	-0.010927
	78.59	0.426518	0.427364	0.396022	0.356543	0.295645	0.212282	0.094893	-0.102291	-0.072584	-0.055671	-0.043121	-0.035635	-0.02099	-0.005269	-0.090149	-0.072684	-0.061069	-0.050064	-0.038798	-0.025725	-0.003728
	78.81	0.421804	0.423559	0.393976	0.354499	0.293486	0.209197	0.093508	-0.110679	-0.082073	-0.06795	-0.052597	-0.040903	-0.025666	-0.015174	-0.098766	-0.071899	-0.060951	-0.052133	-0.043267	-0.020898	-0.00866
	79.01	0.424429	0.424898	0.394399	0.358086	0.294725	0.211741	0.095175	-0.10106	-0.074295	-0.060052	-0.048939	-0.041148	-0.027354	-0.015209	-0.096604	-0.072835	-0.057776	-0.051863	-0.04075	-0.026763	-0.008351
	79.2	0.420049	0.423685	0.399686	0.359111	0.298676	0.209919	0.099714	-0.107305	-0.080889	-0.065293	-0.051257	-0.040325	-0.026298	-0.018115	-0.097038	-0.074687	-0.06177	-0.051848	-0.036259	-0.026827	-0.006981
	79.4	0.423542	0.419275	0.394648	0.354059	0.29853	0.213173	0.095367	-0.104273	-0.078773	-0.059044	-0.054635	-0.03569	-0.025494	-0.011817	-0.100602	-0.071513	-0.064428	-0.056972	-0.039661	-0.028579	-0.010424
	79.59	0.422736	0.421103	0.395992	0.352158	0.295489	0.206135	0.098402	-0.100617	-0.076378	-0.058697	-0.048966	-0.03983	-0.025558	-0.008367	-0.099517	-0.073251	-0.062044	-0.054169	-0.040039	-0.026371	-0.011114
	79.79	0.424833	0.424895	0.394508	0.362537	0.296965	0.212981	0.096386	-0.106734	-0.079131	-0.061851	-0.054686	-0.042709	-0.02152	-0.015426	-0.093439	-0.072968	-0.060156	-0.053159	-0.034506	-0.028858	-0.011485
	80.01	0.419118	0.424195	0.393178	0.355823	0.295136	0.205017	0.093773	-0.104145	-0.073513	-0.058739	-0.05171	-0.033118	-0.02244	-0.009171	-0.096335	-0.076427	-0.063775	-0.056836	-0.041169	-0.025115	-0.011838
	80.2	0.425579	0.426353	0.403522	0.357256	0.299304	0.212609	0.099033	-0.108705	-0.080337	-0.066032	-0.058209	-0.045626	-0.028661	-0.019321	-0.095759	-0.0712	-0.063232	-0.052345	-0.034421	-0.026591	-0.010911
	80.4	0.424259	0.427683	0.401769	0.359132	0.303574	0.216135	0.104003	-0.107412	-0.078313	-0.058388	-0.050421	-0.041103	-0.025155	-0.011941	-0.089866	-0.072891	-0.058598	-0.050573	-0.039053	-0.024465	-0.011609
	80.6	0.427722	0.426358	0.401169	0.360323	0.300439	0.214357	0.099484	-0.107357	-0.077733	-0.057467	-0.048517	-0.036671	-0.017549	-0.015315	-0.099256	-0.075499	-0.064832	-0.052636	-0.041381	-0.029606	-0.008169
	80.79	0.417423	0.418367	0.397346	0.354828	0.295103	0.20536	0.098514	-0.098789	-0.07723	-0.059252	-0.047805	-0.03905	-0.024743	-0.00881	-0.094366	-0.069447	-0.05923	-0.053145	-0.030944	-0.026493	-0.011871
	80.99	0.426532	0.42773	0.402187	0.364876	0.299937	0.209009	0.101909	-0.101221	-0.076596	-0.058446	-0.048419	-0.039166	-0.023031	-0.012588	-0.091857	-0.069481	-0.05858	-0.048807	-0.039134	-0.021369	-0.005961
	81.21	0.425077	0.433299	0.399898	0.363049	0.297588	0.213003	0.102457	-0.103784	-0.077493	-0.058125	-0.056723	-0.038528	-0.0226	-0.010735	-0.092359	-0.074058	-0.060206	-0.049919	-0.036695	-0.024688	-0.008389
	81.41	0.420453	0.421751	0.39809	0.35467	0.298147	0.214448	0.096904	-0.10586	-0.075884	-0.062198	-0.053169	-0.042142	-0.025379	-0.017265	-0.089529	-0.070226	-0.061849	-0.046249	-0.0351	-0.024824	-0.007551
	81.6	0.42503	0.42682	0.399602	0.362223	0.302133	0.210127	0.099644	-0.10509	-0.074476	-0.055512	-0.04966	-0.040597	-0.022194	-0.009593	-0.099883	-0.071339	-0.061055	-0.054105	-0.040175	-0.026172	-0.007867
	81.8	0.418734	0.423494	0.390653	0.358308	0.298442	0.209499	0.092929	-0.099962	-0.073648	-0.055736	-0.050606	-0.040919	-0.020517	-0.009954	-0.097509	-0.077563	-0.060733	-0.052029	-0.034289	-0.024595	-0.012889
	82.01	0.428452	0.42348	0.396647	0.35198	0.29963	0.208006	0.100744	-0.102687	-0.07569	-0.058206	-0.04698	-0.038345	-0.024692	-0.005062	-0.092035	-0.072617	-0.056589	-0.052705	-0.035156	-0.025154	-0.009537
	82.21	0.428755	0.432553	0.401071	0.361196	0.302683	0.215611	0.101832	-0.101981	-0.07428	-0.058067	-0.051442	-0.041598	-0.02436	-0.00956	-0.099694	-0.072747	-0.061931	-0.055666	-0.036747	-0.026528	-0.009674
	82.41	0.422403	0.426338	0.401841	0.35597	0.295372	0.209892	0.102186	-0.107832	-0.0827	-0.064971	-0.055254	-0.038113	-0.02643	-0.015582	-0.099158	-0.07533	-0.062695	-0.053226	-0.04058	-0.026448	-0.013944
	82.6	0.426292	0.423135	0.398357	0.359255	0.302005	0.21301	0.103887	-0.105245	-0.07772	-0.056258	-0.047731	-0.036848	-0.022222	-0.010485	-0.095057	-0.076597	-0.059726	-0.052058	-0.032117	-0.027373	-0.01099
	82.79	0.420634	0.426778	0.395618	0.354197	0.297109	0.20806	0.100464	-0.10389	-0.078383	-0.061265	-0.053008	-0.037212	-0.025549	-0.0079	-0.097836	-0.075261	-0.062957	-0.053339	-0.039818	-0.030935	-0.015947
	83.01	0.426918	0.422806	0.394438	0.354621	0.293153	0.205117	0.095069	-0.106418	-0.080539	-0.062292	-0.050939	-0.045512	-0.02578	-0.018314	-0.09556	-0.072469	-0.059176	-0.049706	-0.038359	-0.027186	-0.009287
	83.21	0.424638	0.421654	0.395081	0.355624	0.299579	0.210579	0.098659	-0.108002	-0.082775	-0.065055	-0.052648	-0.043017	-0.029815	-0.012447	-0.094215	-0.073692	-0.056423	-0.050739	-0.035855	-0.023396	-0.008035
	83.41	0.427326	0.424662	0.398301	0.36053	0.294428	0.21324	0.096723	-0.106674	-0.080778	-0.0575	-0.047938	-0.041051	-0.021106	-0.012334	-0.094894	-0.075438	-0.058044	-0.051667	-0.03818	-0.027168	-0.008898
	83.6	0.422892	0.425845	0.400053	0.357685	0.297842	0.209698	0.10236	-0.102667	-0.07529	-0.05667	-0.045909	-0.033864	-0.019745	-0.002626	-0.097579	-0.075389	-0.061584	-0.05186	-0.038609	-0.026995	-0.013128
	83.8	0.423389	0.425123	0.395451	0.355126	0.296692	0.208653	0.096752	-0.106473	-0.081569	-0.06363	-0.052213	-0.042038	-0.026546	-0.015754	-0.095535	-0.075522	-0.061428	-0.053986	-0.03517	-0.027018	-0.012547
	84	0.425893	0.430134	0.40304	0.360838	0.298687	0.21593	0.104447	-0.108699	-0.082586	-0.059035	-0.054688	-0.040561	-0.029357	-0.016173	-0.096768	-0.071356	-0.064656	-0.054406	-0.0379	-0.025572	-0.015397
	84.19	0.423028	0.426984	0.401046	0.356491	0.298447	0.212967	0.093712	-0.097604	-0.07345	-0.057239	-0.052008	-0.040411	-0.01984	-0.010362	-0.09254	-0.072949	-0.059949	-0.048091	-0.032712	-0.024023	-0.013362
	84.41	0.425264	0.429864	0.399738	0.362284	0.302347	0.21755	0.101693	-0.107023	-0.078668	-0.058118	-0.048631	-0.040846	-0.026726	-0.011357	-0.097974	-0.072558	-0.057601	-0.053687	-0.03452	-0.02789	-0.010842
	84.61	0.425438	0.422972	0.398712	0.352034	0.30143	0.214569	0.1007	-0.1036	-0.074327	-0.061568	-0.048224	-0.041022	-0.023526	-0.008157	-0.094664	-0.074075	-0.058667	-0.05059	-0.036334	-0.024695	-0.006907
	84.8	0.42392	0.426844	0.401131	0.361552	0.299466	0.211528	0.096445	-0.107329	-0.081895	-0.058069	-0.05611	-0.042788	-0.027313	-0.011568	-0.096407	-0.074768	-0.06487	-0.054819	-0.044967	-0.026502	-0.011139
	85	0.422762	0.420723	0.396612	0.356571	0.297119	0.208232	0.095203	-0.099962	-0.0724	-0.058931	-0.048236	-0.038194	-0.020153	-0.008925	-0.091072	-0.074393	-0.057294	-0.048935	-0.034918	-0.02496	-0.010401
	85.19	0.427858	0.429057	0.402249	0.36096	0.300475	0.216368	0.102562	-0.099085	-0.07576	-0.055966	-0.049566	-0.035775	-0.020945	-0.009549	-0.097505	-0.072541	-0.063534	-0.056515	-0.036212	-0.027634	-0.010601
	85.39	0.423879	0.424429	0.399305	0.35846	0.299402	0.210092	0.10183	-0.103514	-0.077409	-0.05765	-0.052137	-0.038142	-0.023156	-0.009805	-0.095059	-0.078814	-0.059859	-0.05052	-0.035988	-0.027099	-0.009376
	85.61	0.429682	0.43391	0.403425	0.362225	0.298754	0.215656	0.102203	-0.100612	-0.071626	-0.058269	-0.047626	-0.034178	-0.015309	-0.008458	-0.099333	-0.077529	-0.063624	-0.052114	-0.03838	-0.027344	-0.011636
	85.8	0.427088	0.428912	0.402158	0.363966	0.302689	0.212831	0.101266	-0.104713	-0.076606	-0.05576	-0.052128	-0.034164	-0.022962	-0.009165	-0.094538	-0.07191	-0.054994	-0.053289	-0.036861	-0.025696	-0.010893
	86	0.422402	0.426052	0.394703	0.35773	0.302218	0.207297	0.099338	-0.10441	-0.07618	-0.05795	-0.049222	-0.035772	-0.025972	-0.011749	-0.08938	-0.069339	-0.055957	-0.046932	-0.031523	-0.01716	-0.001878
	86.2	0.414284	0.420303	0.388188	0.351287	0.294055	0.210354	0.093344	-0.106652	-0.080572	-0.058129	-0.053074	-0.03677	-0.022414	-0.013903	-0.092825	-0.071538	-0.059887	-0.046442	-0.033215	-0.021253	-0.001281
	86.41	0.428946	0.43299	0.400858	0.36378	0.304516	0.211565	0.105381	-0.108131	-0.076951	-0.061348	-0.054864	-0.041488	-0.025349	-0.013449	-0.087552	-0.070654	-0.058952	-0.047584	-0.038616	-0.021858	-0.009474
	86.59	0.422198	0.425344	0.396323	0.358184	0.299971	0.213199	0.097778	-0.101399	-0.07391	-0.057714	-0.050316	-0.042153	-0.023749	-0.008769	-0.094282	-0.072856	-0.064696	-0.052951	-0.036073	-0.026811	-0.012583
	86.8	0.429181	0.428418	0.402981	0.361253	0.30289	0.216426	0.102766	-0.104478	-0.082235	-0.065077	-0.052152	-0.042885	-0.024033	-0.011933	-0.098493	-0.076498	-0.060804	-0.051216	-0.036526	-0.027818	-0.012638
	87.02	0.428804	0.429958	0.400224	0.360414	0.303178	0.215141	0.104992	-0.103542	-0.077044	-0.061385	-0.048063	-0.040574	-0.023507	-0.012304	-0.095779	-0.074122	-0.059807	-0.048435	-0.040338	-0.023777	-0.011436
	87.21	0.425514	0.428266	0.400267	0.362337	0.297449	0.212713	0.099458	-0.108922	-0.077604	-0.059373	-0.051034	-0.041761	-0.021998	-0.015779	-0.094868	-0.075613	-0.061541	-0.05318	-0.037661	-0.02973	-0.00972
	87.41	0.429284	0.421508	0.396877	0.356068	0.300679	0.211965	0.096577	-0.109846	-0.073391	-0.059568	-0.048791	-0.041661	-0.021409	-0.011125	-0.094988	-0.074182	-0.058538	-0.046319	-0.029617	-0.023584	-0.012137
	87.59	0.418881	0.420465	0.394924	0.35267	0.294791	0.206589	0.095832	-0.096502	-0.075756	-0.056029	-0.045992	-0.034058	-0.021416	-0.008261	-0.093388	-0.07403	-0.066009	-0.051706	-0.034849	-0.025748	-0.011096
	87.8	0.427395	0.4293	0.402421	0.362692	0.301193	0.210761	0.100263	-0.101204	-0.076927	-0.054913	-0.046343	-0.034669	-0.018128	-0.008732	-0.093463	-0.073639	-0.060103	-0.052238	-0.037728	-0.021252	-0.012272
	88.01	0.423919	0.424738	0.397798	0.356433	0.298313	0.211695	0.100153	-0.105309	-0.075426	-0.060994	-0.052774	-0.041268	-0.025065	-0.019177	-0.095795	-0.071913	-0.060845	-0.047652	-0.034406	-0.030287	-0.008289
	88.2	0.425863	0.433445	0.403473	0.360175	0.307061	0.21582	0.102061	-0.111211	-0.07796	-0.065078	-0.054898	-0.041754	-0.030879	-0.017837	-0.099172	-0.079997	-0.067877	-0.058424	-0.04286	-0.026152	-0.014335
	88.4	0.427094	0.427374	0.401726	0.358192	0.299847	0.21743	0.101229	-0.101707	-0.071684	-0.05601	-0.049179	-0.041624	-0.019566	-0.007581	-0.094336	-0.073747	-0.059998	-0.050225	-0.036144	-0.022958	-0.012015
	88.61	0.425043	0.42295	0.393481	0.35589	0.295525	0.206855	0.095446	-0.10018	-0.074296	-0.062165	-0.047227	-0.034474	-0.019955	-0.009216	-0.08748	-0.069108	-0.057985	-0.046519	-0.036948	-0.019231	-0.004116
	88.81	0.434997	0.430129	0.402432	0.362011	0.298241	0.214989	0.098251	-0.102683	-0.082192	-0.063318	-0.051326	-0.038108	-0.022759	-0.010641	-0.101652	-0.077196	-0.062865	-0.055271	-0.040818	-0.02786	-0.013942
	89.01	0.427489	0.429424	0.400705	0.358766	0.300259	0.221002	0.099115	-0.103627	-0.070155	-0.058355	-0.047616	-0.036503	-0.018749	-0.010222	-0.099339	-0.079396	-0.066466	-0.058783	-0.036553	-0.033191	-0.018225
	89.2	0.421859	0.42179	0.393565	0.355422	0.293259	0.207867	0.094662	-0.10762	-0.082475	-0.063008	-0.053766	-0.044202	-0.025495	-0.016997	-0.093543	-0.073814	-0.060068	-0.054253	-0.039058	-0.029273	-0.014934
	89.4	0.425049	0.428563	0.394752	0.360119	0.301893	0.21604	0.092144	-0.101832	-0.079736	-0.062568	-0.056944	-0.042766	-0.022655	-0.013428	-0.088597	-0.067184	-0.057151	-0.047643	-0.03272	-0.026245	-0.008414
	89.6	0.426153	0.426726	0.3975	0.358642	0.299482	0.214518	0.099873	-0.102396	-0.074876	-0.05578	-0.050538	-0.034601	-0.023543	-0.011506	-0.094463	-0.072588	-0.060108	-0.04828	-0.038066	-0.026535	-0.012338
	89.81	0.424447	0.428993	0.399933	0.358636	0.296533	0.208158	0.098714	-0.102354	-0.075011	-0.058203	-0.051659	-0.044098	-0.022726	-0.012407	-0.091939	-0.06923	-0.059059	-0.049363	-0.036668	-0.024174	-0.008568
	90.01	0.427972	0.423329	0.397125	0.359948	0.298269	0.212649	0.102414	-0.106315	-0.076228	-0.06293	-0.048194	-0.0394	-0.024896	-0.011532	-0.09852	-0.075235	-0.061381	-0.051974	-0.041098	-0.028949	-0.011385
	90.21	0.419377	0.427314	0.397921	0.360621	0.301622	0.211209	0.098779	-0.097895	-0.078358	-0.057409	-0.049229	-0.036872	-0.023753	-0.008244	-0.097024	-0.071751	-0.059678	-0.051103	-0.038819	-0.026008	-0.005297
	90.4	0.426518	0.427872	0.399633	0.357792	0.296556	0.210362	0.100775	-0.102409	-0.075547	-0.059285	-0.049733	-0.041958	-0.021864	-0.01051	-0.092412	-0.070777	-0.060034	-0.053369	-0.035145	-0.025367	-0.015161
	90.6	0.426883	0.421804	0.395893	0.359771	0.296834	0.211128	0.098897	-0.102583	-0.079647	-0.057328	-0.046772	-0.037224	-0.021346	-0.009055	-0.093496	-0.070017	-0.056592	-0.048878	-0.032193	-0.024375	-0.00886
	90.81	0.429117	0.434544	0.399892	0.364057	0.303202	0.21603	0.106571	-0.104808	-0.080869	-0.061542	-0.053102	-0.039006	-0.024604	-0.009282	-0.097293	-0.070968	-0.061299	-0.055517	-0.043169	-0.023375	-0.009549
	90.99	0.426934	0.425852	0.402298	0.363785	0.300569	0.210006	0.100987	-0.10636	-0.083314	-0.059189	-0.04973	-0.042804	-0.025932	-0.009752	-0.094686	-0.07164	-0.062263	-0.051603	-0.039474	-0.023102	-0.010951
	91.21	0.421013	0.42403	0.394679	0.352907	0.291412	0.211195	0.096124	-0.105841	-0.077993	-0.061609	-0.053738	-0.042766	-0.030713	-0.013582	-0.095911	-0.07118	-0.058541	-0.047617	-0.033507	-0.021096	-0.006373
	91.41	0.429404	0.428481	0.399824	0.359967	0.300908	0.216139	0.103391	-0.105603	-0.078032	-0.063973	-0.0512	-0.044259	-0.023879	-0.010231	-0.097379	-0.073988	-0.064908	-0.05688	-0.041727	-0.030883	-0.017587
	91.6	0.425037	0.427409	0.399914	0.357259	0.298714	0.21526	0.103593	-0.105819	-0.082412	-0.059534	-0.053729	-0.042925	-0.025473	-0.012644	-0.090466	-0.075414	-0.056038	-0.043321	-0.032794	-0.027789	-0.003376
	91.8	0.425729	0.42011	0.39572	0.360726	0.297338	0.216339	0.097048	-0.101736	-0.076159	-0.059963	-0.049709	-0.037956	-0.021853	-0.009759	-0.09314	-0.0715	-0.056143	-0.04726	-0.03442	-0.022048	-0.007016
	92.01	0.430694	0.425841	0.399516	0.360342	0.299965	0.207692	0.098778	-0.104839	-0.077984	-0.064164	-0.055568	-0.047814	-0.028237	-0.008837	-0.09434	-0.073486	-0.059333	-0.04854	-0.037079	-0.025128	-0.01049
	92.19	0.429604	0.432151	0.400381	0.360465	0.304779	0.216107	0.10494	-0.099973	-0.077246	-0.056464	-0.047956	-0.040439	-0.024386	-0.008977	-0.101337	-0.077027	-0.064486	-0.052736	-0.042323	-0.027155	-0.012254
	92.4	0.423835	0.424435	0.39571	0.35962	0.292946	0.21153	0.098379	-0.103818	-0.082836	-0.06206	-0.052723	-0.039446	-0.02526	-0.011937	-0.098972	-0.078334	-0.062887	-0.054824	-0.040924	-0.02368	-0.014011
	92.62	0.419222	0.428571	0.396186	0.35234	0.293228	0.205351	0.09155	-0.101193	-0.074551	-0.056768	-0.050828	-0.034329	-0.020613	-0.009175	-0.09674	-0.074412	-0.054251	-0.055623	-0.036565	-0.029152	-0.009061
	92.79	0.42935	0.423699	0.402061	0.360686	0.299148	0.215292	0.100132	-0.104467	-0.077136	-0.060644	-0.051376	-0.039203	-0.022597	-0.011321	-0.092359	-0.072683	-0.060994	-0.049739	-0.035339	-0.025361	-0.011633
	93.01	0.431972	0.430988	0.401809	0.359895	0.304837	0.218342	0.103993	-0.101868	-0.077262	-0.059741	-0.048888	-0.043255	-0.020267	-0.011869	-0.098643	-0.078025	-0.064548	-0.053052	-0.038288	-0.025619	-0.011088
	93.19	0.430309	0.433087	0.402588	0.358423	0.303021	0.212336	0.102285	-0.107631	-0.076224	-0.058562	-0.047879	-0.035496	-0.021641	-0.008944	-0.099222	-0.079504	-0.05949	-0.048875	-0.035776	-0.026855	-0.011834
	93.4	0.427129	0.42394	0.400153	0.356908	0.301388	0.211189	0.096701	-0.110293	-0.080638	-0.064662	-0.058585	-0.042901	-0.029208	-0.014574	-0.099464	-0.07839	-0.060199	-0.056857	-0.037297	-0.029101	-0.01524
	93.61	0.424276	0.423257	0.389713	0.354202	0.29215	0.209028	0.092634	-0.102954	-0.074448	-0.061889	-0.05337	-0.04082	-0.02028	-0.015945	-0.096956	-0.079242	-0.062898	-0.052987	-0.040097	-0.025681	-0.015849
	93.8	0.432995	0.42702	0.400979	0.364064	0.300776	0.211243	0.097458	-0.103531	-0.077108	-0.055929	-0.054242	-0.037207	-0.024235	-0.011771	-0.100919	-0.07688	-0.067662	-0.053187	-0.037468	-0.023981	-0.017798
	93.99	0.426712	0.42828	0.396711	0.359397	0.298526	0.214227	0.096918	-0.107102	-0.08077	-0.06456	-0.057347	-0.04298	-0.02667	-0.015553	-0.091734	-0.071065	-0.060608	-0.048843	-0.033579	-0.021893	-0.006541
	94.21	0.428349	0.42995	0.398642	0.357606	0.29931	0.209571	0.097847	-0.098074	-0.068202	-0.054083	-0.042228	-0.032292	-0.017445	-0.003655	-0.092412	-0.067079	-0.058927	-0.04742	-0.029506	-0.023955	-0.012315
	94.41	0.424405	0.425509	0.39974	0.36049	0.297634	0.209584	0.098969	-0.103998	-0.07884	-0.062707	-0.046739	-0.039632	-0.021723	-0.008428	-0.095105	-0.075225	-0.05843	-0.051323	-0.036609	-0.022552	-0.013725
	94.61	0.427365	0.428591	0.398816	0.359861	0.302637	0.213282	0.09921	-0.102036	-0.076568	-0.05545	-0.047132	-0.037313	-0.023946	-0.006332	-0.10259	-0.079471	-0.063998	-0.05731	-0.03935	-0.027614	-0.012194
	94.81	0.429365	0.43176	0.404936	0.361002	0.302714	0.21584	0.098756	-0.106214	-0.080483	-0.06305	-0.053849	-0.041559	-0.027132	-0.014071	-0.09016	-0.069129	-0.057749	-0.050555	-0.03289	-0.0283	-0.009722
	95	0.433081	0.431525	0.403769	0.365212	0.300022	0.213808	0.105763	-0.109647	-0.083297	-0.061717	-0.054587	-0.043286	-0.025522	-0.013474	-0.09419	-0.073602	-0.061631	-0.055333	-0.043522	-0.025935	-0.010606
	95.2	0.426951	0.43089	0.409008	0.365802	0.305152	0.217791	0.104878	-0.108754	-0.078072	-0.059557	-0.050883	-0.040719	-0.028552	-0.014421	-0.09564	-0.077923	-0.064583	-0.050603	-0.042876	-0.026054	-0.013505
	95.41	0.429163	0.431051	0.406551	0.365098	0.306252	0.217016	0.109997	-0.103958	-0.077806	-0.05578	-0.050642	-0.03667	-0.02368	-0.00804	-0.094401	-0.073525	-0.058929	-0.050466	-0.031819	-0.024507	-0.008349
	95.61	0.430827	0.426014	0.407735	0.365562	0.305749	0.219045	0.102223	-0.100715	-0.076216	-0.061971	-0.050647	-0.035407	-0.022471	-0.006789	-0.096019	-0.079501	-0.063053	-0.054682	-0.039266	-0.025735	-0.011698
	95.8	0.427542	0.430117	0.402285	0.361016	0.302728	0.219454	0.096704	-0.102634	-0.073657	-0.060168	-0.046699	-0.032802	-0.019601	-0.008606	-0.09445	-0.071412	-0.066391	-0.050173	-0.036641	-0.025893	-0.010602
	96	0.421647	0.427541	0.40159	0.35881	0.305856	0.215216	0.101602	-0.102672	-0.076458	-0.058748	-0.048068	-0.044037	-0.021765	-0.007774	-0.099604	-0.072799	-0.063904	-0.05364	-0.037129	-0.02475	-0.013254
	96.2	0.429356	0.427581	0.40434	0.359449	0.302115	0.216079	0.103508	-0.108895	-0.08297	-0.065325	-0.055178	-0.041895	-0.031341	-0.018125	-0.096311	-0.06922	-0.061028	-0.047088	-0.037091	-0.024364	-0.009316
	96.41	0.429676	0.429348	0.404437	0.365382	0.305059	0.216941	0.099532	-0.105155	-0.078869	-0.061553	-0.050316	-0.043037	-0.026168	-0.007703	-0.093733	-0.073438	-0.058108	-0.047299	-0.034004	-0.018457	-0.006231
	96.59	0.430473	0.430217	0.398593	0.36347	0.306241	0.214758	0.102472	-0.103001	-0.076539	-0.060223	-0.052092	-0.037768	-0.024509	-0.010321	-0.101374	-0.076984	-0.065672	-0.055935	-0.042892	-0.027641	-0.019448
	96.81	0.435639	0.43129	0.403564	0.368719	0.308265	0.222412	0.103143	-0.102889	-0.07516	-0.057379	-0.047776	-0.038694	-0.023619	-0.011945	-0.100658	-0.081014	-0.067443	-0.057753	-0.044823	-0.031624	-0.016922
	97.01	0.42782	0.430162	0.401198	0.359155	0.304852	0.218335	0.101205	-0.106391	-0.080959	-0.061502	-0.051447	-0.03933	-0.022181	-0.014031	-0.10393	-0.082325	-0.073741	-0.058646	-0.043792	-0.033392	-0.01846
	97.19	0.429393	0.427925	0.400209	0.360533	0.30046	0.208916	0.100168	-0.105388	-0.07574	-0.061617	-0.052963	-0.033967	-0.022707	-0.014913	-0.099024	-0.074686	-0.063461	-0.056813	-0.038318	-0.025208	-0.011849
	97.4	0.42764	0.429399	0.401029	0.363503	0.30358	0.217747	0.100079	-0.11132	-0.077624	-0.066313	-0.051109	-0.042908	-0.031496	-0.011906	-0.107545	-0.075072	-0.068849	-0.056236	-0.03844	-0.03125	-0.013654
	97.61	0.426114	0.429721	0.406142	0.364722	0.307661	0.216158	0.102759	-0.105444	-0.076905	-0.060496	-0.049277	-0.038552	-0.019325	-0.009136	-0.09276	-0.069955	-0.061731	-0.049629	-0.032813	-0.023453	-0.005179
	97.79	0.429441	0.429381	0.399384	0.360535	0.302703	0.215122	0.096236	-0.106107	-0.079527	-0.058926	-0.055522	-0.039281	-0.023196	-0.01152	-0.099043	-0.07338	-0.065346	-0.051531	-0.040494	-0.026579	-0.00692
	98.01	0.423787	0.4319	0.402183	0.362441	0.303912	0.214157	0.103438	-0.105764	-0.077873	-0.062327	-0.055659	-0.038125	-0.023634	-0.011957	-0.099166	-0.07738	-0.064903	-0.052694	-0.038188	-0.030258	-0.012124
	98.22	0.424907	0.42574	0.401702	0.362346	0.302161	0.217876	0.103024	-0.103713	-0.078424	-0.05765	-0.047632	-0.035999	-0.02114	-0.003012	-0.099104	-0.073967	-0.06084	-0.054426	-0.040662	-0.026129	-0.01648
	98.39	0.430544	0.438038	0.406342	0.36548	0.304834	0.222112	0.102471	-0.104371	-0.077522	-0.056124	-0.05139	-0.03727	-0.026965	-0.010769	-0.10234	-0.075431	-0.060026	-0.057512	-0.041933	-0.026059	-0.017238
	98.61	0.432187	0.432027	0.407941	0.365142	0.298836	0.214568	0.104254	-0.104225	-0.07921	-0.05979	-0.046426	-0.038181	-0.022081	-0.007116	-0.096871	-0.074214	-0.062132	-0.054437	-0.037825	-0.026465	-0.010323
	98.81	0.430884	0.429472	0.40245	0.366931	0.305447	0.214563	0.104712	-0.102621	-0.074448	-0.059497	-0.051501	-0.039769	-0.021066	-0.014277	-0.097234	-0.075083	-0.062448	-0.052699	-0.041456	-0.021593	-0.011744
	99	0.427642	0.430011	0.400447	0.358384	0.299206	0.210965	0.102379	-0.100494	-0.069657	-0.052912	-0.047652	-0.032142	-0.014334	-0.00942	-0.103848	-0.078751	-0.067928	-0.056692	-0.040977	-0.02674	-0.013694
	99.21	0.426993	0.427352	0.403541	0.367018	0.302301	0.213049	0.096298	-0.108751	-0.083415	-0.064328	-0.056213	-0.041606	-0.026554	-0.01334	-0.097405	-0.071763	-0.063001	-0.056966	-0.036722	-0.022163	-0.007328
	99.4	0.429339	0.429167	0.402147	0.36147	0.305101	0.211265	0.10377	-0.099362	-0.077035	-0.058049	-0.047752	-0.036818	-0.018798	-0.013535	-0.099279	-0.076611	-0.06374	-0.056377	-0.036144	-0.028034	-0.011236
	99.59	0.430728	0.436045	0.407564	0.365039	0.302651	0.217277	0.104769	-0.099574	-0.073749	-0.056422	-0.048535	-0.035662	-0.019477	-0.009327	-0.092182	-0.076181	-0.062375	-0.053323	-0.043244	-0.029222	-0.00836
	99.81	0.433582	0.428896	0.402848	0.366228	0.305678	0.214856	0.102375	-0.104667	-0.074209	-0.062658	-0.052283	-0.039841	-0.023119	-0.010151	-0.094737	-0.07531	-0.063697	-0.046849	-0.034484	-0.022839	-0.011899
	100.01	0.424438	0.427104	0.40069	0.365737	0.300672	0.210295	0.101463	-0.103535	-0.079503	-0.059955	-0.049046	-0.037317	-0.02074	-0.005841	-0.102809	-0.076676	-0.068933	-0.056487	-0.04354	-0.027679	-0.015479
	100.2	0.426593	0.428334	0.403227	0.360467	0.299723	0.21852	0.103218	-0.107593	-0.07825	-0.063076	-0.052084	-0.038806	-0.028051	-0.008782	-0.097289	-0.074415	-0.063267	-0.052682	-0.035564	-0.020146	-0.007171
	100.42	0.428784	0.429743	0.40201	0.364415	0.303374	0.216782	0.100369	-0.10304	-0.084323	-0.063748	-0.058394	-0.037367	-0.024424	-0.011157	-0.098234	-0.077379	-0.062975	-0.055873	-0.045733	-0.02809	-0.014416
	100.6	0.431146	0.435376	0.404519	0.365275	0.304607	0.216384	0.103841	-0.103252	-0.076149	-0.059754	-0.051542	-0.038743	-0.022839	-0.009055	-0.096498	-0.071201	-0.061219	-0.051278	-0.032463	-0.019415	-0.007698
	100.81	0.429242	0.423382	0.398805	0.359627	0.302506	0.213153	0.10174	-0.105659	-0.076873	-0.06051	-0.049966	-0.039831	-0.023051	-0.009182	-0.096281	-0.072262	-0.055194	-0.048302	-0.032662	-0.017518	-0.00488
	101.01	0.424814	0.432768	0.402473	0.3649	0.306857	0.219924	0.104683	-0.10795	-0.078469	-0.05894	-0.051349	-0.039847	-0.022554	-0.013924	-0.09155	-0.07627	-0.061128	-0.04774	-0.036143	-0.019661	-0.008929
	101.21	0.432623	0.432799	0.403993	0.368537	0.308267	0.219505	0.105573	-0.102907	-0.079043	-0.062375	-0.049545	-0.035609	-0.017247	-0.012551	-0.09387	-0.077226	-0.063256	-0.054309	-0.03599	-0.025297	-0.012764
	101.41	0.43284	0.430701	0.401105	0.365995	0.304212	0.216923	0.106111	-0.106808	-0.081075	-0.063914	-0.049948	-0.039739	-0.027427	-0.011489	-0.101936	-0.07937	-0.062038	-0.051589	-0.037934	-0.025752	-0.010258
	101.6	0.430511	0.425873	0.403721	0.360691	0.301932	0.215686	0.0988	-0.103868	-0.081143	-0.060602	-0.055303	-0.04338	-0.029025	-0.009952	-0.096601	-0.072606	-0.063366	-0.053305	-0.036229	-0.025955	-0.017194
	101.8	0.42598	0.424093	0.400929	0.359802	0.303256	0.213816	0.100786	-0.102531	-0.077907	-0.060662	-0.048214	-0.037005	-0.023398	-0.005851	-0.100012	-0.07409	-0.063916	-0.051464	-0.042993	-0.027921	-0.01224
	102.01	0.431417	0.435784	0.403175	0.363719	0.307541	0.219519	0.103191	-0.105017	-0.078606	-0.062641	-0.053545	-0.046508	-0.020008	-0.013515	-0.09907	-0.075666	-0.058632	-0.049516	-0.041257	-0.021709	-0.011304
	102.21	0.433713	0.431001	0.408253	0.362691	0.30867	0.222135	0.108949	-0.106948	-0.080674	-0.06417	-0.052843	-0.040169	-0.022977	-0.012812	-0.101104	-0.078598	-0.066121	-0.05692	-0.037254	-0.028384	-0.015818
	102.41	0.428923	0.430105	0.400989	0.361526	0.304772	0.219227	0.101724	-0.10412	-0.076711	-0.060146	-0.05595	-0.039353	-0.022559	-0.009065	-0.096346	-0.075597	-0.064193	-0.049781	-0.036669	-0.024752	-0.009601
	102.61	0.426917	0.427817	0.39832	0.359878	0.29857	0.212252	0.099059	-0.103529	-0.072916	-0.060704	-0.047467	-0.037887	-0.018324	-0.00604	-0.096768	-0.070962	-0.058094	-0.046422	-0.036531	-0.02201	-0.009154
	102.79	0.430449	0.430996	0.397783	0.363346	0.30404	0.213777	0.102295	-0.103403	-0.083823	-0.062089	-0.050629	-0.041622	-0.024641	-0.012717	-0.100499	-0.077327	-0.063115	-0.056296	-0.041283	-0.022414	-0.012531
	103	0.427239	0.425022	0.399833	0.35577	0.29958	0.215118	0.09537	-0.105534	-0.0803	-0.062823	-0.056799	-0.039394	-0.021583	-0.008963	-0.100559	-0.077831	-0.065422	-0.052589	-0.036468	-0.02409	-0.013013
	103.21	0.430261	0.430578	0.40407	0.362713	0.304187	0.217875	0.100979	-0.103773	-0.076976	-0.055386	-0.050742	-0.032781	-0.020998	-0.00641	-0.093358	-0.069539	-0.064801	-0.048531	-0.041607	-0.024994	-0.009531
	103.39	0.431627	0.434526	0.409481	0.36589	0.304858	0.218925	0.106318	-0.099143	-0.07178	-0.058347	-0.046595	-0.0378	-0.018239	-0.009636	-0.093908	-0.074878	-0.056031	-0.048388	-0.034808	-0.025042	-0.00895
	103.61	0.432162	0.431422	0.403261	0.365549	0.304875	0.215376	0.100731	-0.105566	-0.074524	-0.059789	-0.052352	-0.037573	-0.02184	-0.00984	-0.101291	-0.078178	-0.067165	-0.05972	-0.036976	-0.028402	-0.012358
	103.8	0.435195	0.433727	0.40431	0.363107	0.304516	0.21898	0.105403	-0.105748	-0.07981	-0.063006	-0.053805	-0.04241	-0.023624	-0.01481	-0.095682	-0.077809	-0.060085	-0.05148	-0.039322	-0.022603	-0.009213
	103.99	0.429328	0.430924	0.400844	0.368118	0.309462	0.222971	0.10277	-0.099324	-0.075769	-0.058936	-0.046648	-0.042353	-0.023391	-0.009077	-0.094619	-0.075076	-0.055767	-0.052432	-0.031679	-0.019292	-0.009187
	104.21	0.42903	0.434095	0.403004	0.367357	0.302233	0.212581	0.100188	-0.103203	-0.080424	-0.0623	-0.053926	-0.039006	-0.0234	-0.011433	-0.097534	-0.072507	-0.063463	-0.051658	-0.036192	-0.02425	-0.00624
	104.41	0.431566	0.429734	0.403472	0.362768	0.302487	0.218961	0.101847	-0.105191	-0.079205	-0.061895	-0.050804	-0.041196	-0.025363	-0.017551	-0.090699	-0.071732	-0.061794	-0.0493	-0.034651	-0.023263	-0.006438
	104.6	0.431655	0.430394	0.405032	0.363952	0.305236	0.217899	0.108167	-0.104523	-0.074031	-0.062242	-0.051767	-0.036927	-0.021259	-0.011197	-0.096442	-0.076644	-0.063266	-0.050064	-0.033358	-0.020443	-0.00855
	104.81	0.43362	0.431336	0.400922	0.364675	0.303151	0.215186	0.103735	-0.104289	-0.079027	-0.06213	-0.050505	-0.035927	-0.018887	-0.010451	-0.098527	-0.078321	-0.062091	-0.049431	-0.040493	-0.023742	-0.010013
	105	0.42682	0.425737	0.396887	0.354416	0.305121	0.216099	0.101306	-0.110003	-0.081122	-0.065617	-0.055397	-0.043167	-0.024272	-0.011747	-0.09697	-0.076445	-0.060926	-0.051066	-0.038089	-0.022912	-0.011139
	105.19	0.430629	0.430842	0.404148	0.360256	0.303765	0.215255	0.101385	-0.100706	-0.07564	-0.056456	-0.048483	-0.036938	-0.022938	-0.007133	-0.096023	-0.076258	-0.063309	-0.050953	-0.03936	-0.024252	-0.004738
	105.41	0.428518	0.431616	0.405935	0.362017	0.304902	0.216484	0.103991	-0.107983	-0.081127	-0.062333	-0.05512	-0.042343	-0.023722	-0.014229	-0.092425	-0.073135	-0.060407	-0.052349	-0.036925	-0.027019	-0.012465
	105.61	0.435483	0.430795	0.407431	0.370665	0.303564	0.214217	0.107847	-0.103996	-0.079695	-0.063924	-0.049425	-0.044474	-0.021355	-0.006477	-0.092198	-0.07349	-0.057436	-0.05303	-0.038825	-0.026137	-0.003786
	105.8	0.431779	0.4328	0.399863	0.36423	0.309055	0.218692	0.103395	-0.103916	-0.07808	-0.060739	-0.053738	-0.041907	-0.021717	-0.008117	-0.093097	-0.073569	-0.061987	-0.048906	-0.042616	-0.025601	-0.010863
	106.02	0.430872	0.429793	0.401025	0.363257	0.305402	0.216688	0.104628	-0.102676	-0.077162	-0.058739	-0.050208	-0.037647	-0.017599	-0.007241	-0.09674	-0.076269	-0.06677	-0.055844	-0.038881	-0.028668	-0.012162
	106.2	0.42552	0.422861	0.398651	0.35991	0.301013	0.212612	0.10077	-0.104459	-0.078928	-0.064505	-0.051244	-0.041156	-0.022984	-0.008284	-0.094905	-0.069343	-0.056792	-0.047969	-0.035634	-0.023208	-0.008103
	106.41	0.429135	0.429381	0.402876	0.367962	0.306837	0.213266	0.099575	-0.102693	-0.079748	-0.061234	-0.052186	-0.040568	-0.023098	-0.008296	-0.094349	-0.076344	-0.06123	-0.055412	-0.040958	-0.025992	-0.010652
	106.61	0.426041	0.429685	0.398133	0.360966	0.30397	0.214834	0.102942	-0.098426	-0.075197	-0.05669	-0.044715	-0.035918	-0.016352	-0.004499	-0.096835	-0.071543	-0.0604	-0.049303	-0.036055	-0.02136	-0.010208
	106.81	0.434188	0.439094	0.40676	0.374032	0.310379	0.225787	0.110745	-0.105083	-0.076851	-0.056165	-0.049982	-0.03821	-0.022815	-0.008677	-0.099573	-0.07626	-0.058707	-0.049185	-0.037042	-0.028817	-0.012747
	107.01	0.430591	0.430053	0.405416	0.364209	0.309604	0.223402	0.106971	-0.105039	-0.084323	-0.059899	-0.05593	-0.039709	-0.024111	-0.011029	-0.096606	-0.070794	-0.065239	-0.053842	-0.03911	-0.025061	-0.013312
	107.2	0.431859	0.4319	0.406958	0.364092	0.308368	0.220684	0.107	-0.108178	-0.079871	-0.062245	-0.056177	-0.040272	-0.028221	-0.011505	-0.095741	-0.074659	-0.063221	-0.05189	-0.038117	-0.027923	-0.008507
	107.4	0.432794	0.434194	0.406363	0.363088	0.308282	0.21782	0.103708	-0.101573	-0.074835	-0.060646	-0.050638	-0.035559	-0.017855	-0.004979	-0.094269	-0.073718	-0.063681	-0.048675	-0.037502	-0.028802	-0.009353
	107.61	0.434527	0.435067	0.405104	0.370504	0.312442	0.223498	0.110148	-0.104342	-0.07787	-0.064768	-0.05578	-0.040807	-0.027368	-0.010504	-0.096163	-0.073053	-0.063822	-0.053283	-0.040549	-0.026092	-0.012722
	107.81	0.431701	0.430482	0.40357	0.36531	0.302634	0.217946	0.101066	-0.10729	-0.083505	-0.063864	-0.051983	-0.042026	-0.026732	-0.01335	-0.09391	-0.068028	-0.057778	-0.049291	-0.03463	-0.018332	-0.002278
	108.01	0.432839	0.431274	0.401776	0.368742	0.306857	0.219924	0.104898	-0.103725	-0.077148	-0.060312	-0.051135	-0.035871	-0.019916	-0.006928	-0.096269	-0.070054	-0.05718	-0.0497	-0.034061	-0.02418	-0.008424
	108.22	0.431382	0.434142	0.403685	0.365307	0.307604	0.214992	0.100725	-0.109771	-0.0811	-0.066947	-0.054352	-0.043529	-0.028097	-0.016357	-0.093552	-0.076609	-0.065116	-0.05362	-0.043562	-0.021518	-0.007374
	108.39	0.433235	0.431488	0.402352	0.368904	0.310699	0.2198	0.106023	-0.104574	-0.075412	-0.061662	-0.052881	-0.038025	-0.020586	-0.01	-0.096344	-0.071267	-0.059568	-0.053782	-0.039737	-0.027551	-0.012173
	108.6	0.434108	0.433975	0.403218	0.362918	0.303152	0.217772	0.105229	-0.107081	-0.079902	-0.05995	-0.050118	-0.041634	-0.024781	-0.014305	-0.094859	-0.074907	-0.06215	-0.054595	-0.040693	-0.022441	-0.013071
	108.81	0.424201	0.427255	0.400329	0.359464	0.301636	0.211547	0.101231	-0.102128	-0.0784	-0.059428	-0.048763	-0.038389	-0.022466	-0.010874	-0.097373	-0.077236	-0.0632	-0.051029	-0.04002	-0.023809	-0.009115
	109	0.428615	0.424853	0.399062	0.365952	0.302681	0.220401	0.103941	-0.104759	-0.082462	-0.062544	-0.053697	-0.042796	-0.026521	-0.010151	-0.101099	-0.076887	-0.065425	-0.054644	-0.038702	-0.029429	-0.010295
	109.21	0.43039	0.430176	0.408409	0.361829	0.307008	0.220933	0.103067	-0.100263	-0.076059	-0.061106	-0.049324	-0.034066	-0.02397	-0.012039	-0.092436	-0.071448	-0.060395	-0.052614	-0.043329	-0.025566	-0.00832
	109.4	0.432681	0.437206	0.406891	0.368595	0.308963	0.222811	0.103442	-0.110614	-0.08184	-0.063803	-0.048671	-0.039123	-0.028314	-0.01027	-0.09503	-0.07124	-0.06068	-0.051031	-0.033249	-0.01878	-0.008633
	109.59	0.434983	0.431516	0.409189	0.367397	0.30772	0.216831	0.105998	-0.101492	-0.076673	-0.060013	-0.04784	-0.035189	-0.021388	-0.007467	-0.093412	-0.072271	-0.062253	-0.051274	-0.046119	-0.022419	-0.011467
	109.81	0.438784	0.432909	0.409302	0.37324	0.311247	0.222152	0.104963	-0.104138	-0.077881	-0.058659	-0.048472	-0.039144	-0.02351	-0.010184	-0.089045	-0.069896	-0.056138	-0.046498	-0.031528	-0.014602	-0.004025
	110.01	0.433	0.428492	0.401886	0.363243	0.300732	0.213273	0.099816	-0.104755	-0.080443	-0.063628	-0.050009	-0.040871	-0.023783	-0.008326	-0.098486	-0.073244	-0.061491	-0.048331	-0.036489	-0.029367	-0.00929
	110.2	0.433484	0.43236	0.404139	0.366825	0.307905	0.220372	0.105447	-0.103983	-0.078991	-0.063637	-0.052604	-0.039545	-0.024477	-0.007878	-0.096111	-0.073032	-0.063805	-0.045979	-0.037792	-0.023342	-0.008009
	110.4	0.429639	0.433781	0.405011	0.36589	0.302724	0.220076	0.107124	-0.106921	-0.083029	-0.062609	-0.056851	-0.044865	-0.020347	-0.012188	-0.098855	-0.077537	-0.062028	-0.05086	-0.036175	-0.027551	-0.011266
	110.6	0.431874	0.431003	0.401082	0.361063	0.305192	0.219207	0.10703	-0.102687	-0.074012	-0.06075	-0.049347	-0.035768	-0.019985	-0.006275	-0.091656	-0.075825	-0.063716	-0.056793	-0.03828	-0.023866	-0.009845
	110.79	0.43428	0.433549	0.407231	0.369294	0.30868	0.218864	0.102368	-0.106324	-0.078192	-0.061601	-0.052993	-0.044566	-0.024108	-0.011421	-0.097328	-0.070049	-0.063558	-0.051629	-0.036998	-0.02591	-0.008901
	111.01	0.429894	0.432402	0.404085	0.365104	0.303415	0.214826	0.101144	-0.10536	-0.077763	-0.058243	-0.049207	-0.037773	-0.022099	-0.006976	-0.098863	-0.072086	-0.063178	-0.051918	-0.040252	-0.025406	-0.008589
	111.21	0.426816	0.429356	0.403202	0.362147	0.302554	0.212965	0.102918	-0.107173	-0.081832	-0.06075	-0.053339	-0.041101	-0.022021	-0.011372	-0.095335	-0.078297	-0.063603	-0.053528	-0.04274	-0.028817	-0.008117
	111.4	0.427643	0.430536	0.404923	0.366148	0.309669	0.216816	0.102643	-0.103379	-0.080962	-0.061962	-0.051409	-0.042258	-0.021306	-0.010046	-0.095509	-0.073796	-0.064145	-0.053786	-0.038177	-0.028363	-0.014379
	111.6	0.430939	0.433659	0.405622	0.368161	0.310205	0.218378	0.108001	-0.104126	-0.076552	-0.057323	-0.048694	-0.038547	-0.018623	-0.010336	-0.095002	-0.075617	-0.061891	-0.050522	-0.033086	-0.025555	-0.010449
	111.8	0.435459	0.431314	0.409795	0.365208	0.309602	0.221661	0.106828	-0.107556	-0.084473	-0.062685	-0.053529	-0.044517	-0.023273	-0.013644	-0.093139	-0.071737	-0.057096	-0.050753	-0.034593	-0.025159	-0.000424
	111.99	0.427384	0.427467	0.402379	0.366558	0.303917	0.212436	0.102354	-0.106356	-0.07836	-0.059712	-0.05443	-0.038889	-0.02489	-0.005664	-0.096598	-0.07473	-0.061134	-0.050621	-0.038243	-0.022596	-0.015573
	112.21	0.428433	0.435321	0.40522	0.368437	0.306744	0.218958	0.103644	-0.103426	-0.079902	-0.058927	-0.053479	-0.039695	-0.026071	-0.011428	-0.098582	-0.07375	-0.061931	-0.050661	-0.039003	-0.026587	-0.01095
	112.41	0.428616	0.430844	0.4022	0.363264	0.302091	0.218542	0.105395	-0.105901	-0.076654	-0.064535	-0.053923	-0.04404	-0.027474	-0.014969	-0.095374	-0.072032	-0.062193	-0.051019	-0.037435	-0.027408	-0.010098
	112.6	0.429091	0.428822	0.40389	0.363031	0.309755	0.220572	0.103371	-0.103278	-0.079129	-0.062775	-0.051508	-0.039895	-0.026394	-0.012805	-0.095843	-0.069374	-0.062314	-0.047755	-0.037675	-0.021555	-0.012356
	112.8	0.430525	0.434862	0.409271	0.360397	0.309884	0.217475	0.103101	-0.104117	-0.079483	-0.062732	-0.051407	-0.042081	-0.023683	-0.011516	-0.090725	-0.071108	-0.057628	-0.044988	-0.031884	-0.023024	-0.004304
	113	0.432776	0.434497	0.405976	0.366663	0.307919	0.220664	0.106015	-0.103274	-0.075097	-0.060596	-0.050106	-0.038969	-0.021813	-0.005362	-0.097377	-0.076025	-0.057568	-0.055626	-0.042306	-0.02589	-0.014153
	113.19	0.432207	0.433088	0.406966	0.369555	0.312291	0.218853	0.105324	-0.107532	-0.07988	-0.063658	-0.056949	-0.04015	-0.022393	-0.012799	-0.095582	-0.077612	-0.067443	-0.052694	-0.037183	-0.025351	-0.012644
	113.41	0.435873	0.436119	0.407128	0.369707	0.30855	0.223958	0.108264	-0.10801	-0.078468	-0.063288	-0.054055	-0.040361	-0.026453	-0.014172	-0.090696	-0.072385	-0.061667	-0.047244	-0.038752	-0.023625	-0.004728
	113.61	0.426649	0.427192	0.403927	0.364504	0.304026	0.218037	0.103824	-0.10724	-0.079888	-0.065963	-0.058997	-0.041969	-0.025178	-0.011616	-0.100858	-0.079937	-0.064306	-0.058085	-0.039656	-0.029291	-0.010493
	113.82	0.430544	0.432745	0.40046	0.371425	0.308501	0.218711	0.102137	-0.109705	-0.081458	-0.063869	-0.057384	-0.039063	-0.021873	-0.012808	-0.096836	-0.075807	-0.063328	-0.052554	-0.035613	-0.025363	-0.012078
	114	0.432883	0.432104	0.404861	0.365791	0.30749	0.216682	0.104431	-0.104933	-0.079203	-0.063032	-0.053718	-0.043535	-0.027371	-0.008598	-0.097883	-0.077282	-0.069906	-0.056565	-0.043478	-0.026814	-0.014149
	114.21	0.432779	0.437136	0.407837	0.36764	0.307955	0.225128	0.104579	-0.105103	-0.081327	-0.062663	-0.056501	-0.042785	-0.029136	-0.012934	-0.091096	-0.070065	-0.061237	-0.049368	-0.032459	-0.023422	-0.006253
	114.41	0.429732	0.434421	0.404135	0.366703	0.307931	0.217202	0.103577	-0.105136	-0.077661	-0.056303	-0.054165	-0.039343	-0.023957	-0.006753	-0.106411	-0.08179	-0.066927	-0.058865	-0.043642	-0.029944	-0.015819
	114.61	0.430931	0.432555	0.401179	0.363149	0.310281	0.219652	0.109386	-0.106282	-0.076673	-0.060524	-0.051227	-0.037893	-0.020435	-0.008804	-0.097119	-0.080749	-0.059907	-0.054278	-0.047317	-0.030511	-0.014951
	114.81	0.432285	0.435076	0.406334	0.364415	0.310385	0.220664	0.10725	-0.099225	-0.076502	-0.060193	-0.048556	-0.035532	-0.020778	-0.007251	-0.088133	-0.071247	-0.055232	-0.047058	-0.03474	-0.025742	-0.003698
	115	0.429205	0.433665	0.406457	0.364019	0.302395	0.219714	0.101801	-0.106338	-0.081498	-0.060216	-0.056048	-0.040358	-0.027526	-0.012697	-0.09668	-0.07118	-0.058128	-0.050149	-0.041083	-0.025508	-0.00993
	115.2	0.429193	0.431785	0.403746	0.365867	0.310371	0.219912	0.108799	-0.100035	-0.076064	-0.059341	-0.046992	-0.035107	-0.022161	-0.006401	-0.097	-0.075668	-0.063325	-0.053253	-0.033506	-0.028765	-0.013261
	115.41	0.435025	0.433101	0.407525	0.366333	0.310324	0.218891	0.103303	-0.106107	-0.08185	-0.060323	-0.053757	-0.039171	-0.028192	-0.018301	-0.096798	-0.075285	-0.062903	-0.051288	-0.03916	-0.026027	-0.008817
	115.61	0.433172	0.43274	0.403859	0.367242	0.308618	0.219836	0.106772	-0.105021	-0.081553	-0.062847	-0.05435	-0.042724	-0.027456	-0.009298	-0.097154	-0.077714	-0.063878	-0.055834	-0.044923	-0.029464	-0.011691
	115.8	0.43916	0.432184	0.406575	0.373612	0.314556	0.223747	0.107758	-0.104604	-0.079658	-0.063116	-0.052608	-0.042386	-0.02814	-0.008087	-0.095593	-0.076837	-0.060438	-0.051395	-0.036408	-0.024516	-0.008918
	116	0.43343	0.432547	0.406784	0.370746	0.309164	0.223151	0.104436	-0.100329	-0.077629	-0.060648	-0.049659	-0.043673	-0.021556	-0.008689	-0.095131	-0.077643	-0.065092	-0.053606	-0.040637	-0.028993	-0.008974
	116.2	0.426371	0.431651	0.405495	0.365772	0.302362	0.218672	0.106374	-0.105106	-0.077217	-0.059395	-0.049646	-0.039639	-0.018894	-0.006189	-0.087129	-0.073636	-0.060657	-0.048894	-0.03453	-0.020529	-0.00061
	116.39	0.430976	0.431397	0.406196	0.370378	0.310145	0.222652	0.10491	-0.111984	-0.082702	-0.064954	-0.054589	-0.042781	-0.028518	-0.019038	-0.095778	-0.076127	-0.061999	-0.05829	-0.043058	-0.026161	-0.016141
	116.61	0.433677	0.435892	0.404673	0.365388	0.307005	0.22076	0.105447	-0.106566	-0.079082	-0.063294	-0.053601	-0.044084	-0.024584	-0.012223	-0.096987	-0.076855	-0.064554	-0.056606	-0.042416	-0.023424	-0.016799
	116.81	0.431461	0.43649	0.407004	0.368556	0.312626	0.224684	0.108661	-0.108833	-0.080899	-0.062351	-0.054707	-0.044709	-0.024428	-0.011402	-0.091922	-0.068862	-0.056791	-0.047996	-0.038243	-0.022963	-0.005485
	117	0.433528	0.429916	0.404238	0.364706	0.304809	0.225335	0.105286	-0.107451	-0.085043	-0.061042	-0.050623	-0.042648	-0.0256	-0.007395	-0.096237	-0.075346	-0.060149	-0.051484	-0.037601	-0.020297	-0.010944
	117.2	0.429901	0.431336	0.402082	0.361726	0.309497	0.214091	0.10352	-0.106794	-0.080477	-0.058821	-0.048701	-0.041844	-0.028313	-0.007047	-0.101773	-0.079273	-0.065954	-0.058486	-0.039917	-0.027317	-0.014058
	117.4	0.430526	0.426591	0.403654	0.361393	0.305051	0.219659	0.102724	-0.107214	-0.07951	-0.064504	-0.055986	-0.044527	-0.024349	-0.01175	-0.100043	-0.074121	-0.064229	-0.052702	-0.041269	-0.026078	-0.012834
	117.59	0.430689	0.434202	0.405441	0.370992	0.311649	0.220326	0.107781	-0.097648	-0.074826	-0.05422	-0.048067	-0.039069	-0.016609	-0.004503	-0.096733	-0.074748	-0.066264	-0.051843	-0.043131	-0.027552	-0.01127
	117.81	0.434616	0.43661	0.406608	0.369593	0.309103	0.222025	0.108228	-0.1055	-0.080235	-0.059297	-0.047498	-0.04207	-0.024462	-0.011094	-0.099704	-0.078973	-0.06562	-0.058014	-0.04141	-0.026953	-0.015341
	118	0.436087	0.435499	0.407884	0.370159	0.309777	0.217689	0.106256	-0.107028	-0.078797	-0.058854	-0.052798	-0.038987	-0.025217	-0.010358	-0.091758	-0.071311	-0.061178	-0.053921	-0.039138	-0.021463	-0.000939
	118.2	0.432136	0.432329	0.403864	0.370409	0.308337	0.224649	0.106493	-0.103963	-0.080529	-0.057895	-0.048929	-0.034935	-0.022905	-0.010042	-0.096648	-0.078256	-0.064768	-0.055051	-0.044781	-0.029209	-0.013199
	118.39	0.429045	0.433827	0.400861	0.367316	0.304823	0.217681	0.1043	-0.10448	-0.079655	-0.060954	-0.055094	-0.042685	-0.020182	-0.006366	-0.093382	-0.072538	-0.060042	-0.044817	-0.032585	-0.017849	-0.002913
	118.6	0.433237	0.430513	0.405027	0.362058	0.305577	0.219199	0.099947	-0.107949	-0.07489	-0.064559	-0.04833	-0.038826	-0.026154	-0.008082	-0.102781	-0.076785	-0.062506	-0.05253	-0.043701	-0.029946	-0.017363
	118.79	0.441513	0.440026	0.410323	0.36855	0.313856	0.222237	0.107727	-0.105921	-0.074349	-0.058842	-0.045802	-0.03506	-0.022855	-0.007149	-0.100385	-0.07941	-0.069261	-0.060561	-0.038636	-0.028383	-0.01402
	119.01	0.433719	0.432713	0.404963	0.36999	0.310591	0.223391	0.110418	-0.108487	-0.085985	-0.063249	-0.057315	-0.045691	-0.025887	-0.014234	-0.097568	-0.073048	-0.061476	-0.051229	-0.039808	-0.021178	-0.009346
	119.21	0.429658	0.435628	0.408105	0.369313	0.308882	0.215607	0.104857	-0.104599	-0.07313	-0.060655	-0.051448	-0.038158	-0.026221	-0.012178	-0.097163	-0.076513	-0.067469	-0.053892	-0.044504	-0.025092	-0.006274
	119.4	0.434652	0.427699	0.400514	0.362258	0.303239	0.215083	0.102446	-0.10478	-0.076633	-0.05462	-0.0477	-0.038395	-0.017891	-0.009699	-0.090958	-0.075267	-0.058964	-0.046175	-0.033932	-0.020241	-0.00653
	119.6	0.428044	0.428931	0.399741	0.362131	0.300237	0.217997	0.099085	-0.104233	-0.080437	-0.058859	-0.050878	-0.040297	-0.020817	-0.011726	-0.094539	-0.076407	-0.067685	-0.05504	-0.042357	-0.025948	-0.01062
	119.81	0.430251	0.430917	0.399613	0.366982	0.305405	0.217926	0.099053	-0.105493	-0.08044	-0.064023	-0.053937	-0.041326	-0.022027	-0.013136	-0.093458	-0.075848	-0.059922	-0.056278	-0.040664	-0.024774	-0.011595
	120.01	0.436347	0.430704	0.406772	0.364911	0.30805	0.219068	0.103363	-0.101765	-0.076007	-0.056152	-0.048558	-0.040456	-0.019806	-0.007726	-0.091627	-0.068917	-0.061611	-0.048778	-0.040001	-0.025271	-0.007595
	120.21	0.431995	0.434226	0.406463	0.366821	0.311628	0.221445	0.108776	-0.106439	-0.076099	-0.058067	-0.049534	-0.039146	-0.022866	-0.005906	-0.098413	-0.076224	-0.064392	-0.053915	-0.036422	-0.02816	-0.010799
	120.41	0.433232	0.43716	0.407199	0.366301	0.310872	0.225049	0.105929	-0.10037	-0.077445	-0.059692	-0.046015	-0.038629	-0.025074	-0.007817	-0.097207	-0.071317	-0.063071	-0.055358	-0.039176	-0.02488	-0.018183
	120.6	0.437003	0.432553	0.409536	0.370563	0.312853	0.223934	0.1091	-0.104444	-0.080588	-0.059006	-0.051631	-0.03855	-0.022053	-0.003783	-0.098934	-0.074344	-0.065507	-0.057994	-0.045133	-0.027238	-0.014433
	120.8	0.430755	0.426999	0.40391	0.368612	0.306914	0.213722	0.105501	-0.112658	-0.081339	-0.065563	-0.057659	-0.041389	-0.030191	-0.017544	-0.091631	-0.071108	-0.06091	-0.053827	-0.040176	-0.023051	-0.010839
	121.01	0.422698	0.430662	0.404571	0.366341	0.308718	0.221069	0.103307	-0.104272	-0.083547	-0.063024	-0.052559	-0.042572	-0.026264	-0.008855	-0.093555	-0.07286	-0.066566	-0.056134	-0.037232	-0.023568	-0.01594
	121.21	0.435162	0.43422	0.408528	0.366197	0.304068	0.217106	0.103621	-0.100829	-0.080092	-0.058602	-0.050547	-0.035997	-0.025244	-0.006314	-0.10196	-0.081028	-0.069424	-0.056784	-0.04282	-0.03302	-0.016097
	121.41	0.428723	0.431367	0.401976	0.367189	0.304734	0.214807	0.102651	-0.104786	-0.083255	-0.062574	-0.05216	-0.03868	-0.02092	-0.008897	-0.098143	-0.079255	-0.065806	-0.0546	-0.04317	-0.032744	-0.010129
	121.61	0.43459	0.440787	0.406872	0.366555	0.308792	0.224691	0.108258	-0.109617	-0.081564	-0.061997	-0.05615	-0.040996	-0.027032	-0.015142	-0.091635	-0.071217	-0.055922	-0.047048	-0.033447	-0.01858	-0.003285
	121.8	0.432069	0.435641	0.408368	0.367395	0.311928	0.218635	0.108862	-0.108884	-0.080702	-0.065053	-0.057456	-0.045909	-0.03017	-0.012314	-0.09136	-0.076016	-0.06396	-0.04876	-0.039165	-0.024239	-0.014848
	122.01	0.438161	0.433039	0.409325	0.372178	0.307333	0.226714	0.111014	-0.106432	-0.077248	-0.063252	-0.050979	-0.04333	-0.021211	-0.007021	-0.09747	-0.078978	-0.065511	-0.060009	-0.041498	-0.024452	-0.012624
	122.21	0.428306	0.430028	0.40463	0.364069	0.303243	0.216216	0.10892	-0.109337	-0.084535	-0.064878	-0.05923	-0.042751	-0.021426	-0.015801	-0.095209	-0.073127	-0.061413	-0.050869	-0.037812	-0.026415	-0.01431
	122.41	0.423071	0.427733	0.399694	0.362794	0.30124	0.215716	0.100028	-0.100767	-0.074308	-0.055266	-0.048962	-0.035672	-0.021782	-0.005309	-0.09653	-0.078965	-0.060231	-0.054012	-0.036735	-0.023713	-0.009243
	122.6	0.431195	0.437394	0.409039	0.370965	0.311633	0.223629	0.111368	-0.101848	-0.076064	-0.06106	-0.052096	-0.041503	-0.020082	-0.011144	-0.093987	-0.074261	-0.064963	-0.051439	-0.042193	-0.026599	-0.013497
	122.8	0.43748	0.437289	0.411011	0.369166	0.309909	0.224024	0.107269	-0.104403	-0.078701	-0.064773	-0.0541	-0.039842	-0.023283	-0.007208	-0.095771	-0.073239	-0.061621	-0.05138	-0.039199	-0.022026	-0.015332
	123	0.430012	0.429553	0.399578	0.367082	0.310464	0.222963	0.103345	-0.106014	-0.07983	-0.060118	-0.050931	-0.041453	-0.024768	-0.011945	-0.092475	-0.075278	-0.065942	-0.054224	-0.041731	-0.027912	-0.015049
	123.19	0.428961	0.435744	0.404427	0.366994	0.307831	0.218783	0.106226	-0.105615	-0.081431	-0.066346	-0.051471	-0.045324	-0.020739	-0.009283	-0.097889	-0.075847	-0.063247	-0.058249	-0.041024	-0.028289	-0.010406
	123.41	0.431024	0.434722	0.403125	0.362924	0.303631	0.213634	0.104837	-0.10018	-0.079323	-0.056416	-0.052362	-0.037788	-0.025356	-0.006631	-0.095313	-0.073461	-0.064608	-0.049692	-0.037208	-0.023744	-0.007071
	123.6	0.43264	0.433501	0.403455	0.370568	0.309984	0.224456	0.105006	-0.106362	-0.080765	-0.059741	-0.052305	-0.042743	-0.026028	-0.010556	-0.089628	-0.074203	-0.058093	-0.051835	-0.0362	-0.024959	-0.00607
	123.8	0.436968	0.437297	0.412649	0.370757	0.310917	0.224969	0.110713	-0.101341	-0.074461	-0.060987	-0.052172	-0.037831	-0.02007	-0.007439	-0.091721	-0.070838	-0.063083	-0.051962	-0.039127	-0.02345	-0.010516
	124	0.432251	0.432313	0.406239	0.364081	0.308905	0.220193	0.107485	-0.100981	-0.078607	-0.057965	-0.047808	-0.033216	-0.017497	-0.006826	-0.096088	-0.080379	-0.067021	-0.055039	-0.043363	-0.02507	-0.008682
	124.2	0.432367	0.432373	0.402657	0.368382	0.309733	0.221538	0.106044	-0.104808	-0.082794	-0.05885	-0.053296	-0.042313	-0.024992	-0.013204	-0.09385	-0.068944	-0.060818	-0.051664	-0.036889	-0.020112	-0.009081
	124.39	0.429913	0.432759	0.404039	0.367744	0.305086	0.220248	0.102956	-0.103771	-0.077933	-0.058887	-0.053167	-0.042128	-0.022767	-0.010286	-0.096162	-0.074431	-0.066514	-0.051302	-0.039988	-0.026796	-0.010561
	124.59	0.431218	0.433703	0.409271	0.366513	0.308696	0.217018	0.109715	-0.098805	-0.076664	-0.059927	-0.046469	-0.040413	-0.019314	-0.00774	-0.092978	-0.072684	-0.06239	-0.050756	-0.041601	-0.024011	-0.009779
	124.81	0.439126	0.440289	0.40943	0.375432	0.313528	0.22866	0.103692	-0.107123	-0.07918	-0.059033	-0.050174	-0.03949	-0.023684	-0.009512	-0.096875	-0.076808	-0.063533	-0.057958	-0.039245	-0.024931	-0.013232
	125	0.43772	0.436836	0.409341	0.373652	0.316561	0.226084	0.112345	-0.10857	-0.07385	-0.05977	-0.050476	-0.035862	-0.019943	-0.010359	-0.096365	-0.081452	-0.067087	-0.054032	-0.041085	-0.022873	-0.011913
	125.2	0.433586	0.431693	0.408607	0.366764	0.315126	0.224032	0.105465	-0.106528	-0.083914	-0.064157	-0.05109	-0.042654	-0.025167	-0.011201	-0.096031	-0.074665	-0.062775	-0.05523	-0.040486	-0.026138	-0.010632
	125.41	0.430197	0.429339	0.407014	0.363287	0.306982	0.219698	0.103244	-0.107184	-0.082995	-0.066586	-0.057301	-0.044411	-0.031721	-0.016474	-0.099705	-0.075037	-0.062463	-0.052559	-0.036776	-0.021876	-0.008554
	125.59	0.43317	0.435745	0.406829	0.370818	0.308119	0.225808	0.109003	-0.106867	-0.082004	-0.063499	-0.055374	-0.044103	-0.022604	-0.009548	-0.091616	-0.070028	-0.060962	-0.047352	-0.035855	-0.021066	-0.003963
	125.81	0.430898	0.436639	0.404556	0.370575	0.306836	0.222016	0.103182	-0.10571	-0.083662	-0.065006	-0.052647	-0.040434	-0.024404	-0.007831	-0.094993	-0.071253	-0.059574	-0.051373	-0.040943	-0.020014	-0.008709
	126	0.433629	0.433337	0.408556	0.368681	0.31102	0.223625	0.104283	-0.103993	-0.084619	-0.066204	-0.05784	-0.041309	-0.02511	-0.00999	-0.096388	-0.072921	-0.062026	-0.048567	-0.040677	-0.022133	-0.005794
	126.2	0.433789	0.43162	0.406618	0.365732	0.311773	0.22422	0.107964	-0.104769	-0.080804	-0.061539	-0.051227	-0.042047	-0.022991	-0.009805	-0.096045	-0.073368	-0.060436	-0.05438	-0.039954	-0.025838	-0.013912
	126.4	0.436646	0.436102	0.412038	0.370296	0.312893	0.221076	0.106444	-0.104702	-0.085941	-0.064547	-0.057377	-0.043014	-0.025396	-0.010368	-0.094361	-0.070411	-0.062907	-0.048554	-0.035333	-0.021591	-0.012966
	126.61	0.432395	0.437029	0.407573	0.369051	0.313227	0.221989	0.108507	-0.101921	-0.079405	-0.059241	-0.045545	-0.038517	-0.017488	-0.00539	-0.098009	-0.07563	-0.061639	-0.050742	-0.037142	-0.021543	-0.00875
	126.81	0.432193	0.439964	0.404009	0.364779	0.311925	0.220817	0.107111	-0.106681	-0.083267	-0.063607	-0.054675	-0.044951	-0.022899	-0.012647	-0.097133	-0.075772	-0.066513	-0.051113	-0.041615	-0.030896	-0.012009
	127	0.434641	0.436713	0.407959	0.37266	0.313111	0.225338	0.109224	-0.106804	-0.082228	-0.064408	-0.056562	-0.038028	-0.020576	-0.012263	-0.092448	-0.071861	-0.059639	-0.04945	-0.036027	-0.025124	-0.007829
	127.22	0.434118	0.436305	0.409601	0.374758	0.313962	0.226009	0.108269	-0.108796	-0.077284	-0.065256	-0.052505	-0.039608	-0.021188	-0.007661	-0.088184	-0.072315	-0.06064	-0.051776	-0.034095	-0.020505	-0.002797
	127.4	0.430211	0.433682	0.40825	0.371524	0.310128	0.223614	0.105205	-0.111864	-0.085662	-0.066402	-0.059127	-0.045923	-0.028581	-0.013066	-0.095103	-0.072837	-0.062881	-0.049432	-0.035306	-0.018566	-0.003949
	127.61	0.434683	0.44211	0.411788	0.374801	0.311447	0.225393	0.111292	-0.105997	-0.078721	-0.062421	-0.048686	-0.038935	-0.022341	-0.008604	-0.089652	-0.069133	-0.058459	-0.043828	-0.033945	-0.017762	-0.004144
	127.81	0.438579	0.435071	0.409362	0.369729	0.315613	0.22224	0.109342	-0.109975	-0.083765	-0.066951	-0.055776	-0.042532	-0.025514	-0.012645	-0.096436	-0.078246	-0.068602	-0.05656	-0.043496	-0.027856	-0.015309
	128.01	0.429645	0.432329	0.402736	0.366132	0.304215	0.217383	0.106131	-0.109436	-0.079094	-0.062477	-0.052543	-0.039663	-0.026427	-0.013331	-0.091157	-0.071596	-0.061721	-0.051429	-0.035323	-0.022205	-0.011664
	128.2	0.43196	0.431462	0.407765	0.366664	0.311302	0.219293	0.102565	-0.105417	-0.079057	-0.06116	-0.05296	-0.039881	-0.021209	-0.004367	-0.098676	-0.081014	-0.069235	-0.056282	-0.041827	-0.024001	-0.016768
	128.4	0.433797	0.44016	0.409334	0.37053	0.308542	0.224444	0.107349	-0.108625	-0.080167	-0.06588	-0.054149	-0.041657	-0.023423	-0.014341	-0.097565	-0.078236	-0.060172	-0.052199	-0.037755	-0.023931	-0.009144
	128.6	0.428123	0.430207	0.408892	0.366171	0.307819	0.224991	0.102373	-0.103303	-0.079762	-0.061779	-0.051733	-0.03962	-0.018052	-0.005842	-0.098551	-0.076068	-0.06447	-0.056653	-0.041918	-0.026315	-0.013025
	128.79	0.434817	0.436108	0.407181	0.367397	0.304799	0.225747	0.103542	-0.102292	-0.075723	-0.063524	-0.049495	-0.040605	-0.019577	-0.009741	-0.091548	-0.07235	-0.058901	-0.048431	-0.038851	-0.019021	-0.010953
	128.99	0.432007	0.43961	0.410923	0.369156	0.305234	0.220025	0.106776	-0.101624	-0.079143	-0.061814	-0.051994	-0.039717	-0.020819	-0.00643	-0.095886	-0.073583	-0.061349	-0.047952	-0.033189	-0.023488	-0.010344
	129.21	0.429882	0.432904	0.408315	0.369367	0.31123	0.224394	0.105974	-0.10716	-0.086664	-0.064494	-0.058483	-0.047742	-0.027869	-0.018457	-0.094167	-0.069064	-0.058038	-0.04739	-0.038551	-0.021253	-0.012022
	129.4	0.433432	0.434988	0.40558	0.369211	0.306982	0.222412	0.106319	-0.100107	-0.076217	-0.057382	-0.048507	-0.040172	-0.018029	-0.001967	-0.095428	-0.073533	-0.061388	-0.052106	-0.035798	-0.020317	-0.006856
	129.6	0.43111	0.43284	0.406679	0.367373	0.308391	0.220317	0.106051	-0.104253	-0.079697	-0.057967	-0.051906	-0.040706	-0.023842	-0.006898	-0.097945	-0.07496	-0.064572	-0.053505	-0.042186	-0.025971	-0.010724
	129.8	0.429893	0.432638	0.405042	0.366866	0.307297	0.219341	0.102705	-0.104815	-0.080074	-0.059374	-0.055789	-0.038153	-0.021943	-0.010226	-0.091738	-0.068197	-0.060125	-0.046774	-0.032806	-0.022979	-0.00706
	129.99	0.429211	0.431034	0.410782	0.371253	0.308978	0.221479	0.107282	-0.105274	-0.08	-0.061466	-0.051638	-0.040747	-0.021927	-0.008528	-0.094403	-0.07073	-0.060358	-0.049212	-0.03816	-0.024034	-0.004862
	130.21	0.434918	0.434174	0.404724	0.370436	0.312917	0.225772	0.109959	-0.099681	-0.081151	-0.059727	-0.054786	-0.041373	-0.023865	-0.010753	-0.096398	-0.074499	-0.065557	-0.050615	-0.037307	-0.02846	-0.010298
	130.41	0.436042	0.431793	0.409051	0.366305	0.314163	0.227303	0.107694	-0.10504	-0.077852	-0.062563	-0.052275	-0.044704	-0.023678	-0.007564	-0.092583	-0.076411	-0.056956	-0.049204	-0.033495	-0.024264	-0.005326
	130.6	0.432101	0.436068	0.406648	0.369536	0.305667	0.217965	0.106762	-0.101391	-0.077647	-0.057971	-0.053306	-0.040341	-0.018599	-0.003908	-0.094804	-0.074467	-0.063629	-0.046728	-0.03498	-0.023365	-0.011183
	130.8	0.435703	0.443169	0.409528	0.368313	0.309609	0.214889	0.10777	-0.1053	-0.081118	-0.060228	-0.053734	-0.040898	-0.023007	-0.007364	-0.089849	-0.070535	-0.065128	-0.049838	-0.037612	-0.020816	-0.008948
	131.01	0.433369	0.434962	0.406064	0.372778	0.308335	0.219441	0.109766	-0.100918	-0.081893	-0.060663	-0.049981	-0.036486	-0.022625	-0.004601	-0.096183	-0.07627	-0.062924	-0.054762	-0.03635	-0.021456	-0.010032
	131.19	0.431302	0.43348	0.40367	0.36422	0.302979	0.218004	0.100864	-0.10435	-0.081562	-0.063751	-0.054286	-0.042103	-0.019256	-0.009624	-0.098312	-0.074987	-0.066349	-0.054208	-0.041691	-0.0243	-0.012165
	131.41	0.433898	0.43292	0.410707	0.37202	0.313011	0.221607	0.106084	-0.110981	-0.08478	-0.071052	-0.057362	-0.044663	-0.028906	-0.012402	-0.09738	-0.078521	-0.06267	-0.055014	-0.040791	-0.026758	-0.014488
	131.61	0.428781	0.435715	0.410383	0.370586	0.311654	0.221057	0.103745	-0.103934	-0.079079	-0.062832	-0.051168	-0.042294	-0.022395	-0.00686	-0.097634	-0.074485	-0.062647	-0.052255	-0.032602	-0.02211	-0.009871
	131.8	0.428136	0.43602	0.409065	0.368818	0.307419	0.218989	0.100701	-0.100109	-0.072702	-0.055403	-0.049439	-0.034096	-0.018032	-0.005548	-0.101222	-0.077877	-0.069141	-0.056114	-0.040917	-0.024516	-0.015305
	132	0.432737	0.427068	0.408107	0.36933	0.304727	0.219267	0.100093	-0.102489	-0.076611	-0.060924	-0.054201	-0.044481	-0.024358	-0.007719	-0.098617	-0.074505	-0.063527	-0.050757	-0.03585	-0.022004	-0.011615
	132.21	0.43031	0.438179	0.407726	0.37212	0.30953	0.223049	0.107577	-0.106427	-0.081267	-0.064966	-0.056877	-0.046839	-0.027007	-0.006326	-0.098879	-0.076766	-0.062052	-0.047614	-0.03776	-0.026966	-0.012756
	132.41	0.433851	0.433985	0.408791	0.37225	0.313999	0.223085	0.107642	-0.103919	-0.079994	-0.059936	-0.049271	-0.037069	-0.022077	-0.008442	-0.09271	-0.073141	-0.060403	-0.051393	-0.040509	-0.023105	-0.01057
	132.61	0.432218	0.431632	0.406291	0.36622	0.313272	0.219139	0.101692	-0.108361	-0.079641	-0.063184	-0.054556	-0.041475	-0.023507	-0.006874	-0.096232	-0.080444	-0.061931	-0.053999	-0.036937	-0.025762	-0.012213
	132.8	0.438407	0.439687	0.409567	0.377167	0.314352	0.227615	0.113209	-0.107986	-0.082212	-0.063243	-0.054971	-0.045006	-0.02379	-0.010578	-0.094434	-0.068362	-0.058364	-0.050448	-0.031298	-0.024858	-0.008787
	133	0.427625	0.432063	0.404961	0.36404	0.309879	0.213213	0.100538	-0.104451	-0.07927	-0.060992	-0.053949	-0.042979	-0.023819	-0.012927	-0.094315	-0.0715	-0.061905	-0.048091	-0.033384	-0.021102	-0.006035
	133.19	0.427684	0.432421	0.403315	0.366464	0.301867	0.217394	0.100723	-0.109496	-0.080369	-0.062425	-0.054738	-0.046422	-0.031883	-0.011748	-0.093766	-0.073215	-0.055301	-0.051446	-0.035827	-0.020026	-0.009895
	133.41	0.430938	0.436949	0.412162	0.370627	0.312709	0.226182	0.111087	-0.107146	-0.082088	-0.067553	-0.052996	-0.043938	-0.026182	-0.012712	-0.095142	-0.074062	-0.064238	-0.050894	-0.035394	-0.024725	-0.012352
	133.61	0.431056	0.433956	0.409084	0.368634	0.306533	0.22343	0.108599	-0.103079	-0.084289	-0.061997	-0.053433	-0.044184	-0.021686	-0.01067	-0.094701	-0.07709	-0.065182	-0.050534	-0.038828	-0.021168	-0.008221
	133.81	0.428003	0.438328	0.405784	0.366299	0.309241	0.21829	0.102607	-0.106752	-0.074549	-0.059869	-0.047355	-0.03998	-0.023145	-0.004636	-0.096147	-0.074055	-0.057617	-0.04938	-0.036972	-0.024352	-0.006015
	134	0.427505	0.429336	0.404419	0.365913	0.307005	0.223124	0.104046	-0.108509	-0.08285	-0.069144	-0.054221	-0.038636	-0.029804	-0.012441	-0.096704	-0.078022	-0.064116	-0.053671	-0.040497	-0.029572	-0.009838
	134.2	0.43607	0.43918	0.417433	0.373559	0.317328	0.226601	0.110851	-0.106307	-0.083327	-0.0624	-0.054401	-0.040998	-0.027666	-0.012021	-0.096503	-0.077799	-0.063237	-0.05206	-0.035836	-0.026215	-0.008409
	134.41	0.435719	0.439922	0.410773	0.371316	0.314548	0.22793	0.110213	-0.104337	-0.079043	-0.059952	-0.055025	-0.039273	-0.023951	-0.014539	-0.095899	-0.073544	-0.064348	-0.050007	-0.041464	-0.020317	-0.005651
	134.61	0.433106	0.434847	0.407404	0.371278	0.311393	0.220718	0.107333	-0.103495	-0.078956	-0.06138	-0.053439	-0.040171	-0.021169	-0.00944	-0.097065	-0.075419	-0.061081	-0.053573	-0.042325	-0.024528	-0.01352
	134.81	0.431562	0.43609	0.409459	0.373309	0.31088	0.22464	0.112444	-0.103775	-0.080642	-0.062602	-0.053119	-0.040453	-0.020501	-0.010708	-0.091752	-0.066972	-0.058996	-0.045149	-0.037266	-0.019696	-0.007722
	135	0.434145	0.437385	0.409456	0.372956	0.31203	0.226725	0.108644	-0.103407	-0.078443	-0.062434	-0.054922	-0.035245	-0.019714	-0.00796	-0.094418	-0.070138	-0.059382	-0.048448	-0.035886	-0.025432	-0.010343
	135.19	0.435441	0.44148	0.409616	0.370038	0.313739	0.222416	0.113264	-0.108453	-0.082236	-0.063818	-0.057215	-0.042786	-0.026988	-0.01233	-0.095692	-0.072106	-0.063066	-0.048893	-0.037622	-0.021712	-0.006924
	135.4	0.432639	0.438036	0.410109	0.370549	0.311071	0.228178	0.111114	-0.108281	-0.08392	-0.065065	-0.05693	-0.042374	-0.027148	-0.009893	-0.092694	-0.069847	-0.05874	-0.049445	-0.03455	-0.020705	-0.009271
	135.59	0.433959	0.436439	0.411611	0.369384	0.312318	0.223562	0.102171	-0.107522	-0.085196	-0.064242	-0.058221	-0.040024	-0.027256	-0.008545	-0.099018	-0.072062	-0.061264	-0.051583	-0.041133	-0.023904	-0.011786
	135.81	0.434542	0.436709	0.408332	0.371458	0.307304	0.224745	0.102961	-0.102745	-0.081497	-0.062115	-0.05267	-0.045695	-0.023981	-0.013415	-0.09741	-0.077517	-0.06313	-0.053064	-0.03995	-0.026943	-0.010504
	136	0.434001	0.437929	0.411568	0.370656	0.312339	0.221905	0.105553	-0.104154	-0.078278	-0.061331	-0.054729	-0.044753	-0.029691	-0.010776	-0.093081	-0.07543	-0.068181	-0.05261	-0.041293	-0.023693	-0.009676
	136.2	0.433051	0.434452	0.403181	0.368168	0.309476	0.21929	0.103661	-0.103088	-0.082324	-0.06342	-0.056619	-0.042461	-0.026073	-0.012703	-0.095801	-0.075223	-0.058808	-0.048648	-0.040309	-0.02375	-0.011909
	136.4	0.431725	0.435005	0.408603	0.370877	0.310186	0.225025	0.102316	-0.104132	-0.081461	-0.065818	-0.055191	-0.044036	-0.026313	-0.008601	-0.092109	-0.071838	-0.063068	-0.045798	-0.037731	-0.02602	-0.010102
	136.61	0.435743	0.441132	0.415244	0.373605	0.312455	0.225177	0.108561	-0.101021	-0.078267	-0.060781	-0.049686	-0.038005	-0.024282	-0.008038	-0.098237	-0.075098	-0.063423	-0.051846	-0.039983	-0.026249	-0.011424
	136.79	0.430683	0.436821	0.402261	0.3687	0.307462	0.224	0.101995	-0.104814	-0.079657	-0.063346	-0.050512	-0.043753	-0.023809	-0.003838	-0.097311	-0.075371	-0.063629	-0.051032	-0.038249	-0.024827	-0.01014
	137	0.438834	0.444941	0.41348	0.376782	0.317192	0.22509	0.11244	-0.106455	-0.083003	-0.065656	-0.053616	-0.040216	-0.019779	-0.006325	-0.095471	-0.07494	-0.062238	-0.04682	-0.039071	-0.024279	-0.015324
	137.2	0.432277	0.438313	0.40851	0.37377	0.311875	0.223871	0.108906	-0.108087	-0.084185	-0.062535	-0.056468	-0.045706	-0.025162	-0.011767	-0.095674	-0.075706	-0.062991	-0.052547	-0.042502	-0.026449	-0.007
	137.4	0.432884	0.442547	0.406832	0.369781	0.310799	0.222902	0.112442	-0.102043	-0.077634	-0.061797	-0.046937	-0.041094	-0.021648	-0.006923	-0.097818	-0.075066	-0.062337	-0.052009	-0.037338	-0.023049	-0.013266
	137.6	0.430923	0.431521	0.408858	0.367331	0.309814	0.220633	0.104627	-0.104446	-0.083051	-0.068781	-0.058977	-0.043274	-0.023448	-0.008883	-0.100642	-0.077979	-0.061337	-0.052098	-0.038834	-0.027664	-0.01211
	137.81	0.438418	0.436576	0.406973	0.376758	0.312115	0.224292	0.104058	-0.105704	-0.076311	-0.060299	-0.048715	-0.038355	-0.016199	-0.0061	-0.095424	-0.076637	-0.065587	-0.049696	-0.038578	-0.021156	-0.009637
	138.01	0.438387	0.436602	0.411376	0.370651	0.314076	0.223916	0.105926	-0.105988	-0.082649	-0.066799	-0.052012	-0.039241	-0.023449	-0.010235	-0.098032	-0.074214	-0.064438	-0.051194	-0.042218	-0.027786	-0.013876
	138.21	0.434981	0.437459	0.409788	0.365481	0.312285	0.221766	0.105363	-0.105186	-0.078399	-0.065559	-0.052425	-0.042539	-0.022674	-0.013571	-0.092271	-0.073536	-0.061721	-0.045699	-0.03336	-0.02572	-0.010963
	138.4	0.434926	0.440125	0.408534	0.370911	0.306742	0.222356	0.108333	-0.108022	-0.087421	-0.066914	-0.061268	-0.040648	-0.024058	-0.010702	-0.099286	-0.077969	-0.063431	-0.052492	-0.04121	-0.025659	-0.009506
	138.6	0.441264	0.446544	0.415973	0.379598	0.319923	0.227974	0.112711	-0.105321	-0.081004	-0.063815	-0.05885	-0.040587	-0.020431	-0.00751	-0.101082	-0.076078	-0.061504	-0.051344	-0.039336	-0.023395	-0.018644
	138.81	0.435007	0.443805	0.413571	0.374963	0.312561	0.221753	0.108874	-0.111443	-0.08755	-0.07121	-0.060719	-0.047777	-0.028283	-0.016537	-0.096429	-0.076591	-0.061775	-0.052648	-0.042709	-0.026757	-0.008937
	139.01	0.434435	0.43671	0.40971	0.370712	0.311928	0.22211	0.110966	-0.103628	-0.0784	-0.058147	-0.051285	-0.039474	-0.017733	-0.005944	-0.092913	-0.071679	-0.061037	-0.047004	-0.039427	-0.02304	-0.005995
	139.21	0.441171	0.439937	0.414624	0.375614	0.313592	0.225789	0.109253	-0.104458	-0.083035	-0.059942	-0.053123	-0.038951	-0.024277	-0.007198	-0.095754	-0.073884	-0.060679	-0.051028	-0.037558	-0.021139	-0.004799
	139.41	0.433274	0.432725	0.408199	0.370411	0.310007	0.220072	0.108205	-0.102451	-0.078893	-0.059429	-0.049607	-0.038901	-0.019539	-0.010298	-0.09724	-0.071296	-0.065957	-0.045212	-0.035352	-0.026616	-0.008503
	139.6	0.435272	0.439106	0.413235	0.365449	0.312391	0.222587	0.101666	-0.105774	-0.079344	-0.060361	-0.053906	-0.03866	-0.021285	-0.007261	-0.097136	-0.073302	-0.065085	-0.053602	-0.033633	-0.020089	-0.011188
	139.8	0.43417	0.436201	0.41108	0.370054	0.310467	0.22514	0.107803	-0.114313	-0.085988	-0.068272	-0.057369	-0.046958	-0.031	-0.016755	-0.093979	-0.074348	-0.0606	-0.047935	-0.03303	-0.025124	-0.006465
	140.01	0.433937	0.440279	0.412227	0.372251	0.311633	0.223085	0.106927	-0.107948	-0.083809	-0.066092	-0.05376	-0.040877	-0.022354	-0.008113	-0.094815	-0.076838	-0.05923	-0.050172	-0.037501	-0.023477	-0.008361
	140.21	0.43925	0.442759	0.413219	0.377322	0.317188	0.227127	0.110238	-0.10569	-0.080227	-0.058234	-0.05385	-0.041536	-0.020995	-0.005479	-0.093869	-0.075232	-0.066341	-0.055958	-0.039413	-0.023952	-0.008688
	140.41	0.435633	0.439368	0.410806	0.370186	0.308802	0.226215	0.108851	-0.104564	-0.083857	-0.063313	-0.051126	-0.041683	-0.021951	-0.014424	-0.093387	-0.074415	-0.062661	-0.048302	-0.036834	-0.022788	-0.006911
	140.6	0.434464	0.433647	0.409429	0.373002	0.311495	0.227072	0.10862	-0.107969	-0.085265	-0.064814	-0.052254	-0.042134	-0.023548	-0.008702	-0.092552	-0.070443	-0.059086	-0.046689	-0.03768	-0.016821	-0.008301
	140.8	0.435959	0.435205	0.40783	0.371856	0.308173	0.228243	0.109399	-0.107909	-0.076582	-0.055651	-0.050486	-0.035998	-0.022049	-0.00658	-0.091141	-0.071074	-0.058664	-0.050404	-0.032703	-0.022333	-0.008804
	141.01	0.431574	0.436413	0.410756	0.368796	0.313745	0.227303	0.107914	-0.110297	-0.082954	-0.063783	-0.054372	-0.03858	-0.021951	-0.008534	-0.098119	-0.077097	-0.063486	-0.05347	-0.041256	-0.024379	-0.007969
	141.19	0.437765	0.437375	0.414213	0.376177	0.312324	0.228597	0.10728	-0.101356	-0.076544	-0.061126	-0.051016	-0.040634	-0.020775	-0.005771	-0.097555	-0.077385	-0.062602	-0.052621	-0.042342	-0.022028	-0.009869
	141.41	0.437426	0.442361	0.413322	0.376272	0.315009	0.227468	0.108157	-0.10393	-0.077669	-0.063465	-0.059962	-0.039869	-0.022862	-0.008402	-0.094546	-0.070915	-0.059967	-0.041729	-0.030535	-0.025459	-0.009299
	141.61	0.436191	0.441912	0.413122	0.373406	0.31405	0.226936	0.108138	-0.104418	-0.08057	-0.0617	-0.053337	-0.046427	-0.020293	-0.005663	-0.095004	-0.073718	-0.055431	-0.042494	-0.033236	-0.025442	-0.004868
	141.8	0.433437	0.439084	0.41022	0.370081	0.31244	0.224055	0.106617	-0.105764	-0.079618	-0.059413	-0.05285	-0.037595	-0.020674	-0.008817	-0.092891	-0.072192	-0.059841	-0.046774	-0.033328	-0.022957	-0.002891
	142	0.434944	0.437945	0.409946	0.372946	0.311054	0.222151	0.107462	-0.114225	-0.088553	-0.06453	-0.055402	-0.040757	-0.025759	-0.01169	-0.095187	-0.069757	-0.061762	-0.046667	-0.033871	-0.018937	-0.009602
	142.21	0.43431	0.434985	0.406405	0.372982	0.31516	0.223815	0.108384	-0.105596	-0.08273	-0.061629	-0.049835	-0.044247	-0.021331	-0.009805	-0.098422	-0.072525	-0.064096	-0.051943	-0.039631	-0.025656	-0.009943
	142.39	0.431644	0.437662	0.411255	0.372679	0.312712	0.223629	0.10433	-0.098938	-0.076741	-0.057827	-0.051733	-0.038099	-0.020219	-0.00728	-0.097115	-0.070644	-0.057794	-0.045522	-0.033089	-0.022459	-0.009931
	142.61	0.437516	0.442085	0.41148	0.377235	0.311222	0.223979	0.112483	-0.110188	-0.082316	-0.063211	-0.053635	-0.037838	-0.02097	-0.005984	-0.094987	-0.07147	-0.062382	-0.0534	-0.035479	-0.023249	-0.006327
	142.8	0.438532	0.4444	0.416754	0.37677	0.317924	0.225611	0.112736	-0.104697	-0.0818	-0.063407	-0.052153	-0.043316	-0.024303	-0.009025	-0.098057	-0.071979	-0.0599	-0.050773	-0.040517	-0.026324	-0.010445
	142.99	0.438401	0.448288	0.41329	0.37485	0.318107	0.226032	0.106771	-0.104344	-0.083077	-0.063076	-0.050326	-0.040807	-0.021695	-0.010586	-0.094859	-0.071165	-0.061386	-0.05124	-0.038319	-0.023979	-0.010942
	143.2	0.435293	0.440622	0.414864	0.374816	0.31578	0.226891	0.109104	-0.10032	-0.072436	-0.05962	-0.051488	-0.039502	-0.020849	-0.006581	-0.094914	-0.070408	-0.056992	-0.048394	-0.035305	-0.016207	-0.004731
	143.41	0.441742	0.44305	0.416188	0.376274	0.31689	0.226984	0.111929	-0.105676	-0.081663	-0.061805	-0.053826	-0.037841	-0.026684	-0.011364	-0.090866	-0.067172	-0.055702	-0.046436	-0.035337	-0.015709	-0.007088
	143.59	0.441612	0.438933	0.410374	0.377399	0.315183	0.226138	0.112754	-0.11073	-0.080734	-0.061579	-0.055146	-0.039885	-0.02214	-0.011207	-0.097938	-0.074882	-0.062357	-0.051787	-0.036662	-0.018614	-0.008296
	143.8	0.435854	0.43768	0.410722	0.370263	0.311066	0.220452	0.105088	-0.108261	-0.081917	-0.065316	-0.054511	-0.045508	-0.022558	-0.013433	-0.099672	-0.07773	-0.062824	-0.047692	-0.041506	-0.024729	-0.006373
	144	0.433063	0.433293	0.405996	0.368327	0.30825	0.220533	0.106273	-0.10316	-0.081838	-0.063105	-0.051246	-0.040146	-0.022076	-0.004928	-0.094973	-0.076474	-0.065456	-0.051246	-0.03883	-0.023177	-0.012606
	144.2	0.441148	0.440341	0.414524	0.377661	0.317163	0.222342	0.111174	-0.105083	-0.08477	-0.068502	-0.061139	-0.046097	-0.029083	-0.012701	-0.092331	-0.067902	-0.062025	-0.046207	-0.040568	-0.022385	-0.011998
	144.41	0.438893	0.443262	0.413556	0.37577	0.314259	0.224834	0.108218	-0.10588	-0.082173	-0.065224	-0.051795	-0.044218	-0.021914	-0.003032	-0.097316	-0.07476	-0.059414	-0.047866	-0.037289	-0.021462	-0.007577
	144.61	0.440533	0.441696	0.41255	0.372769	0.315104	0.228515	0.112481	-0.103277	-0.08219	-0.063091	-0.052467	-0.038755	-0.020508	-0.011009	-0.099307	-0.068463	-0.054806	-0.043984	-0.033279	-0.023072	-0.005362
	144.81	0.438301	0.440195	0.412377	0.376947	0.309389	0.224244	0.11048	-0.107816	-0.078792	-0.063032	-0.054249	-0.040347	-0.026764	-0.005802	-0.095641	-0.072731	-0.058229	-0.049866	-0.035131	-0.020294	-0.006623
	145.01	0.440756	0.434823	0.407129	0.373552	0.318211	0.226557	0.110161	-0.110582	-0.083948	-0.064741	-0.056794	-0.050172	-0.030158	-0.011296	-0.096992	-0.071387	-0.061837	-0.048877	-0.040263	-0.020988	-0.011042
	145.19	0.441929	0.443352	0.413135	0.379771	0.318342	0.231784	0.106471	-0.106486	-0.080932	-0.060864	-0.05321	-0.038971	-0.023035	-0.008526	-0.099255	-0.080536	-0.06007	-0.048156	-0.034672	-0.025364	-0.012795
	145.39	0.439122	0.43874	0.415435	0.371073	0.310153	0.226174	0.10865	-0.106322	-0.082287	-0.067996	-0.053735	-0.043212	-0.022722	-0.008464	-0.097207	-0.073109	-0.060901	-0.048535	-0.03437	-0.021855	-0.008991
	145.61	0.439162	0.441626	0.414495	0.377267	0.317307	0.231401	0.111274	-0.107037	-0.078302	-0.068459	-0.050291	-0.038603	-0.022309	-0.010063	-0.09775	-0.073718	-0.062888	-0.049863	-0.037031	-0.02359	-0.01157
	145.81	0.437642	0.438886	0.412309	0.371329	0.313861	0.226768	0.104332	-0.107547	-0.084987	-0.063629	-0.058949	-0.039655	-0.024038	-0.008877	-0.097048	-0.070893	-0.059012	-0.047714	-0.035566	-0.017943	-0.005006
	146.01	0.438313	0.443498	0.411582	0.373867	0.311997	0.224075	0.103814	-0.105002	-0.087215	-0.066168	-0.059781	-0.042055	-0.024225	-0.009367	-0.097582	-0.077103	-0.063995	-0.051214	-0.041399	-0.025163	-0.009981
	146.2	0.433813	0.443633	0.420029	0.373928	0.31899	0.227777	0.110443	-0.106956	-0.078354	-0.064068	-0.050942	-0.036435	-0.020358	-0.01	-0.094885	-0.073823	-0.063602	-0.050113	-0.039672	-0.021862	-0.003645
	146.4	0.44201	0.442899	0.418321	0.379182	0.31616	0.229512	0.109899	-0.108766	-0.084907	-0.069628	-0.058981	-0.043137	-0.028124	-0.016123	-0.098429	-0.07563	-0.060632	-0.050155	-0.04402	-0.023469	-0.011915
	146.61	0.437336	0.440439	0.411559	0.369006	0.314434	0.219421	0.106835	-0.104457	-0.078684	-0.063909	-0.04946	-0.041115	-0.024106	-0.004147	-0.10182	-0.072121	-0.060063	-0.048798	-0.039167	-0.02371	-0.010021
	146.81	0.437604	0.439066	0.412602	0.373656	0.31347	0.225842	0.111104	-0.102701	-0.077266	-0.056182	-0.055826	-0.040684	-0.019783	-0.011466	-0.10061	-0.074407	-0.062485	-0.052427	-0.036973	-0.024274	-0.006285
	147.01	0.439117	0.437834	0.413354	0.371326	0.309814	0.22073	0.105332	-0.107677	-0.08142	-0.063175	-0.054629	-0.043073	-0.022193	-0.011543	-0.094207	-0.074556	-0.060109	-0.054145	-0.034472	-0.022376	-0.012315
	147.2	0.441197	0.445041	0.417221	0.377934	0.3175	0.226157	0.114163	-0.104714	-0.080754	-0.06544	-0.049826	-0.039661	-0.023729	-0.011437	-0.101617	-0.075694	-0.063603	-0.05332	-0.037073	-0.023357	-0.01497
	147.4	0.438906	0.439348	0.411279	0.371482	0.314891	0.227053	0.111271	-0.098515	-0.076761	-0.059113	-0.050084	-0.040932	-0.016922	-0.009626	-0.095363	-0.070669	-0.059303	-0.047091	-0.033198	-0.023191	-0.004724
	147.6	0.438538	0.440982	0.410944	0.375575	0.316877	0.228289	0.108302	-0.10617	-0.080677	-0.067167	-0.052454	-0.042282	-0.028979	-0.012083	-0.096016	-0.078637	-0.062369	-0.049109	-0.038648	-0.014707	-0.006667
	147.81	0.441537	0.440832	0.41309	0.373913	0.317307	0.226921	0.109297	-0.107951	-0.078794	-0.06504	-0.049731	-0.042298	-0.01592	-0.007552	-0.095573	-0.068921	-0.06474	-0.054177	-0.037771	-0.021671	-0.008682
	147.99	0.439314	0.443665	0.412981	0.371741	0.315351	0.224873	0.104955	-0.111641	-0.086304	-0.067175	-0.05608	-0.044655	-0.022125	-0.009931	-0.09716	-0.077899	-0.066493	-0.053159	-0.039392	-0.025115	-0.013895
	148.21	0.437495	0.440191	0.411742	0.372037	0.313715	0.231155	0.103096	-0.107554	-0.083006	-0.063685	-0.053863	-0.040295	-0.022744	-0.007708	-0.097875	-0.078135	-0.066408	-0.05617	-0.039042	-0.024149	-0.012164
	148.4	0.443361	0.444844	0.41509	0.376855	0.316208	0.22684	0.110105	-0.108278	-0.080397	-0.064938	-0.05577	-0.039114	-0.025438	-0.008031	-0.097416	-0.07472	-0.064722	-0.05016	-0.038484	-0.023525	-0.011767
	148.59	0.433114	0.43224	0.405362	0.372704	0.306035	0.22208	0.103048	-0.106742	-0.085064	-0.067277	-0.055288	-0.042483	-0.026338	-0.012761	-0.101803	-0.074303	-0.065493	-0.049012	-0.037244	-0.025304	-0.013826
	148.81	0.434986	0.438603	0.409589	0.371085	0.313556	0.222883	0.107418	-0.107939	-0.079395	-0.063292	-0.057279	-0.040081	-0.028623	-0.006936	-0.092987	-0.07516	-0.058523	-0.047947	-0.039351	-0.017668	-0.003741
	148.99	0.436226	0.443889	0.415984	0.377099	0.320554	0.232016	0.109795	-0.105513	-0.081265	-0.060308	-0.04718	-0.038664	-0.019155	-0.004663	-0.098306	-0.077025	-0.064393	-0.050415	-0.038999	-0.021599	-0.008362
	149.19	0.440626	0.43886	0.412809	0.379319	0.317901	0.228216	0.111892	-0.105859	-0.078724	-0.065175	-0.052506	-0.04023	-0.023624	-0.007678	-0.096037	-0.074914	-0.06165	-0.049846	-0.037009	-0.017487	-0.009088
	149.4	0.439181	0.439798	0.410457	0.37587	0.315388	0.226272	0.104618	-0.10359	-0.084269	-0.062623	-0.051494	-0.040543	-0.02479	-0.007785	-0.10034	-0.07905	-0.061126	-0.049867	-0.039943	-0.023864	-0.01069
	149.6	0.439205	0.440439	0.411957	0.371115	0.311751	0.219728	0.11068	-0.107452	-0.080773	-0.063078	-0.054606	-0.039124	-0.022148	-0.0106	-0.09988	-0.075928	-0.062491	-0.049292	-0.042741	-0.023182	-0.007672
	149.79	0.442371	0.445027	0.413026	0.376101	0.318562	0.230707	0.11198	-0.105239	-0.080268	-0.064858	-0.05457	-0.045642	-0.019508	-0.014641	-0.094164	-0.075149	-0.057643	-0.042345	-0.035987	-0.020621	-0.011072
	150.01	0.441274	0.436727	0.411806	0.370821	0.312723	0.227113	0.10466	-0.103688	-0.079661	-0.063014	-0.054808	-0.036923	-0.025082	-0.006566	-0.090785	-0.071612	-0.059625	-0.044313	-0.031711	-0.019586	-0.005531
	150.21	0.435352	0.435894	0.410359	0.36844	0.316208	0.223186	0.108056	-0.105764	-0.083659	-0.062718	-0.058377	-0.037973	-0.019899	-0.005827	-0.104552	-0.073958	-0.059194	-0.052769	-0.040334	-0.026867	-0.012092
	150.4	0.434583	0.435813	0.406059	0.369518	0.309517	0.225696	0.107386	-0.101286	-0.080264	-0.060423	-0.05266	-0.039237	-0.016806	-0.005785	-0.093237	-0.06933	-0.057184	-0.050202	-0.034387	-0.022947	-0.007042
	150.6	0.436561	0.44447	0.416648	0.373148	0.316419	0.229103	0.111308	-0.106435	-0.081785	-0.065512	-0.058071	-0.04255	-0.026112	-0.011152	-0.091359	-0.068904	-0.060217	-0.043892	-0.029902	-0.019017	-0.00374
	150.8	0.438601	0.442718	0.416004	0.377326	0.313473	0.232691	0.111044	-0.104739	-0.082952	-0.062491	-0.053982	-0.041506	-0.020889	-0.008687	-0.099033	-0.07892	-0.067864	-0.050864	-0.03699	-0.022762	-0.010333
	151	0.43413	0.433428	0.410329	0.369637	0.308667	0.221622	0.105685	-0.103601	-0.075177	-0.062921	-0.052401	-0.03645	-0.016229	-0.007654	-0.098586	-0.07212	-0.058487	-0.048261	-0.037695	-0.026336	-0.005531
	151.21	0.436252	0.438385	0.411611	0.372821	0.315778	0.223357	0.103665	-0.109069	-0.087427	-0.063902	-0.051087	-0.039685	-0.02016	-0.01007	-0.098541	-0.072067	-0.064493	-0.053332	-0.039607	-0.019978	-0.009581
	151.39	0.433417	0.436737	0.409195	0.375139	0.309536	0.219124	0.10698	-0.10426	-0.081835	-0.061855	-0.049784	-0.042699	-0.020607	-0.006999	-0.097295	-0.074287	-0.065172	-0.050198	-0.036487	-0.021562	-0.008891
	151.61	0.436596	0.440885	0.413253	0.376715	0.316525	0.228781	0.108765	-0.100956	-0.077113	-0.055456	-0.04729	-0.033764	-0.021226	-0.001597	-0.090094	-0.073321	-0.058446	-0.052777	-0.036535	-0.022042	-0.005841
	151.8	0.438761	0.445313	0.416438	0.377492	0.317461	0.229696	0.108319	-0.10133	-0.079843	-0.063716	-0.05485	-0.037082	-0.025716	-0.009526	-0.095046	-0.071155	-0.059243	-0.048509	-0.032469	-0.021218	-0.009527
	152	0.441972	0.441153	0.417094	0.374879	0.322639	0.227998	0.109286	-0.107355	-0.080265	-0.066695	-0.055966	-0.039384	-0.023849	-0.007113	-0.096972	-0.073957	-0.064649	-0.050373	-0.041425	-0.024626	-0.009193
	152.21	0.442488	0.440208	0.415636	0.374033	0.316138	0.227372	0.110381	-0.10349	-0.084884	-0.065362	-0.057534	-0.043257	-0.01821	-0.007761	-0.097987	-0.076948	-0.062328	-0.049126	-0.038306	-0.020572	-0.006626
	152.41	0.43573	0.442276	0.409853	0.371552	0.317707	0.226583	0.112103	-0.10619	-0.08517	-0.063496	-0.054304	-0.045468	-0.026956	-0.011019	-0.097498	-0.070763	-0.061977	-0.048189	-0.034156	-0.024289	-0.00672
	152.61	0.439159	0.438318	0.411613	0.371983	0.315396	0.229663	0.112664	-0.108594	-0.083207	-0.070197	-0.05827	-0.043804	-0.022289	-0.009595	-0.094218	-0.070221	-0.063071	-0.04837	-0.037256	-0.02048	-0.007616
	152.8	0.433278	0.435881	0.410732	0.372677	0.310213	0.221409	0.107	-0.110617	-0.083121	-0.064567	-0.052606	-0.041157	-0.020612	-0.007891	-0.099887	-0.076935	-0.062606	-0.05009	-0.035691	-0.021445	-0.00729
	153	0.438615	0.4388	0.409045	0.379256	0.315526	0.225321	0.106186	-0.105473	-0.083099	-0.062349	-0.049143	-0.046475	-0.021305	-0.005878	-0.099994	-0.075542	-0.061502	-0.050661	-0.038975	-0.02233	-0.00839
	153.2	0.434887	0.439244	0.406088	0.370758	0.313646	0.221081	0.106228	-0.104301	-0.087916	-0.066185	-0.057006	-0.04095	-0.025105	-0.011156	-0.097395	-0.076683	-0.066913	-0.047054	-0.037851	-0.024377	-0.010113
	153.41	0.437473	0.439122	0.414815	0.377608	0.316826	0.228717	0.112502	-0.106361	-0.088177	-0.066744	-0.055483	-0.042287	-0.02507	-0.007037	-0.09385	-0.075418	-0.062003	-0.047385	-0.039575	-0.023862	-0.007538
	153.61	0.434497	0.440483	0.409418	0.369098	0.312342	0.222185	0.10338	-0.105244	-0.085241	-0.066057	-0.05291	-0.042713	-0.019064	-0.008276	-0.099413	-0.070542	-0.056807	-0.047142	-0.037223	-0.0208	-0.007731
	153.8	0.438541	0.438531	0.412081	0.373737	0.315553	0.227249	0.110961	-0.105098	-0.081908	-0.063421	-0.052064	-0.041169	-0.02268	-0.008356	-0.09839	-0.072202	-0.068276	-0.053548	-0.03952	-0.026504	-0.01113
	154.02	0.44009	0.437062	0.411371	0.375555	0.315258	0.224691	0.107912	-0.106562	-0.089663	-0.062841	-0.053225	-0.041922	-0.01878	-0.005925	-0.092104	-0.068805	-0.055722	-0.045361	-0.029763	-0.015542	-0.002104
	154.19	0.443617	0.443601	0.419352	0.374865	0.318209	0.226554	0.113135	-0.107639	-0.085924	-0.064949	-0.05506	-0.042152	-0.027304	-0.008472	-0.096299	-0.075109	-0.06189	-0.046719	-0.040781	-0.022511	-0.007627
	154.41	0.436895	0.437066	0.414684	0.374207	0.317105	0.221916	0.111041	-0.102493	-0.07902	-0.06351	-0.051201	-0.045429	-0.020144	-0.009585	-0.097244	-0.070483	-0.061469	-0.047288	-0.035427	-0.020495	-0.012002
	154.61	0.44297	0.444521	0.41639	0.377514	0.315821	0.230333	0.11288	-0.106778	-0.078211	-0.058505	-0.04992	-0.042912	-0.024231	-0.003913	-0.099375	-0.070034	-0.06267	-0.054085	-0.034496	-0.023253	-0.009185
	154.8	0.440669	0.443748	0.411513	0.373546	0.317806	0.227311	0.109142	-0.109982	-0.084554	-0.065629	-0.055126	-0.038293	-0.025882	-0.008425	-0.095214	-0.075452	-0.061468	-0.049636	-0.040497	-0.022287	-0.007261
	155.01	0.448487	0.445813	0.416889	0.383367	0.323603	0.235848	0.116067	-0.106026	-0.080845	-0.060324	-0.045272	-0.039258	-0.020303	-0.003016	-0.094897	-0.078674	-0.060239	-0.049383	-0.034261	-0.02074	-0.01012
	155.2	0.437806	0.446848	0.412323	0.37746	0.316974	0.229114	0.113252	-0.10097	-0.080233	-0.066487	-0.057071	-0.0416	-0.023851	-0.007321	-0.099828	-0.076756	-0.067693	-0.053854	-0.04111	-0.025678	-0.017492
	155.39	0.438827	0.440683	0.416199	0.37592	0.316293	0.227772	0.110215	-0.107816	-0.082174	-0.064534	-0.051913	-0.038899	-0.021876	-0.004941	-0.091271	-0.07018	-0.058337	-0.042356	-0.03039	-0.01664	-0.004098
	155.61	0.443743	0.43477	0.416351	0.377443	0.312955	0.225321	0.111622	-0.106679	-0.079672	-0.06349	-0.055438	-0.039224	-0.027199	-0.007992	-0.094244	-0.072175	-0.063938	-0.051419	-0.033157	-0.018047	-0.00353
	155.79	0.437431	0.440326	0.413681	0.37026	0.312266	0.226197	0.107536	-0.104158	-0.080092	-0.059248	-0.055251	-0.037453	-0.023452	-0.000394	-0.098513	-0.073001	-0.066431	-0.050467	-0.039254	-0.018851	-0.008405
	156	0.432619	0.437875	0.408189	0.374067	0.313518	0.226876	0.104133	-0.104451	-0.091572	-0.067232	-0.056061	-0.045281	-0.025984	-0.012664	-0.090625	-0.074413	-0.062086	-0.050506	-0.036993	-0.017081	-0.003587
	156.21	0.434644	0.441331	0.410482	0.370584	0.312001	0.221689	0.109243	-0.104744	-0.082725	-0.059545	-0.048607	-0.043416	-0.020464	-0.009338	-0.101786	-0.081955	-0.074903	-0.055621	-0.043405	-0.025329	-0.018419
	156.4	0.44066	0.442177	0.415892	0.374455	0.320612	0.233486	0.113831	-0.107629	-0.077942	-0.061773	-0.052733	-0.040967	-0.021942	-0.007146	-0.094838	-0.073764	-0.055743	-0.049148	-0.03398	-0.018665	-0.003416
	156.6	0.439748	0.449409	0.416998	0.381686	0.319321	0.231151	0.11359	-0.109725	-0.083698	-0.07	-0.055961	-0.0457	-0.023634	-0.016944	-0.093593	-0.07282	-0.064085	-0.050323	-0.034857	-0.017527	-0.010862
	156.81	0.441923	0.444401	0.418193	0.379751	0.318655	0.231712	0.107929	-0.110224	-0.08457	-0.068019	-0.058403	-0.044138	-0.025116	-0.012904	-0.09608	-0.075301	-0.063138	-0.04635	-0.039727	-0.029663	-0.01006
	157.01	0.443406	0.444257	0.419027	0.379622	0.323233	0.234667	0.115402	-0.108704	-0.090333	-0.06676	-0.057194	-0.039758	-0.027389	-0.012935	-0.095479	-0.070226	-0.061973	-0.046578	-0.035774	-0.020374	-0.00754
	157.21	0.435299	0.439463	0.413343	0.372936	0.316399	0.227534	0.109169	-0.107331	-0.084201	-0.066039	-0.057943	-0.044286	-0.028783	-0.009151	-0.097121	-0.072855	-0.061015	-0.047686	-0.035684	-0.022385	-0.011205
	157.4	0.436732	0.438029	0.412906	0.37695	0.313011	0.226131	0.110281	-0.105563	-0.085332	-0.063569	-0.056617	-0.04558	-0.020322	-0.005567	-0.09469	-0.073303	-0.065754	-0.053762	-0.034308	-0.022199	-0.007864
	157.6	0.438118	0.439714	0.412181	0.372923	0.317246	0.22838	0.108275	-0.103788	-0.082171	-0.065547	-0.052352	-0.043662	-0.020637	-0.007889	-0.09733	-0.074269	-0.067463	-0.050275	-0.036641	-0.023125	-0.010045
	157.81	0.440714	0.444449	0.418319	0.379536	0.31884	0.227745	0.118282	-0.109989	-0.084516	-0.066508	-0.059672	-0.045862	-0.02452	-0.008463	-0.098429	-0.076157	-0.065157	-0.049967	-0.036801	-0.022605	-0.009309
	158.01	0.438359	0.43567	0.414778	0.37416	0.315649	0.22285	0.105645	-0.104703	-0.0809	-0.063033	-0.051536	-0.040048	-0.024483	-0.011709	-0.095826	-0.074019	-0.063847	-0.050268	-0.037139	-0.022942	-0.008231
	158.21	0.436261	0.443956	0.414819	0.375959	0.316685	0.235412	0.110936	-0.109842	-0.082686	-0.065413	-0.054631	-0.041264	-0.023939	-0.011046	-0.099424	-0.08216	-0.064047	-0.053573	-0.037392	-0.024953	-0.015024
	158.41	0.437065	0.443483	0.415785	0.373848	0.320127	0.233877	0.110475	-0.10885	-0.089181	-0.064597	-0.053149	-0.046048	-0.029697	-0.008577	-0.098915	-0.079705	-0.060955	-0.052613	-0.041322	-0.020828	-0.01439
	158.6	0.444689	0.442573	0.416073	0.380455	0.3232	0.228169	0.108448	-0.107083	-0.081204	-0.065623	-0.056814	-0.045832	-0.024214	-0.009815	-0.09766	-0.076422	-0.061282	-0.053758	-0.039537	-0.020967	-0.012112
	158.8	0.431352	0.43153	0.406607	0.370984	0.314383	0.223068	0.101608	-0.106571	-0.084977	-0.064047	-0.057253	-0.040137	-0.020392	-0.010316	-0.098903	-0.077731	-0.063317	-0.05394	-0.038801	-0.024444	-0.011226
	159.01	0.43931	0.440797	0.414213	0.374011	0.316042	0.224727	0.112304	-0.107542	-0.07807	-0.065296	-0.05366	-0.044233	-0.020915	-0.007243	-0.095313	-0.077261	-0.06491	-0.05236	-0.039815	-0.024376	-0.01329
	159.21	0.443539	0.449677	0.421186	0.382651	0.321345	0.235401	0.115889	-0.104356	-0.079501	-0.067497	-0.050719	-0.036695	-0.023264	-0.009184	-0.093525	-0.076989	-0.062172	-0.049365	-0.038054	-0.024296	-0.006138
	159.41	0.440083	0.442848	0.417535	0.376644	0.31905	0.230093	0.11128	-0.102089	-0.077594	-0.062934	-0.056512	-0.040565	-0.02416	-0.007386	-0.094501	-0.069608	-0.061415	-0.045775	-0.033535	-0.020146	-0.006506
	159.6	0.439895	0.441804	0.414626	0.378206	0.319283	0.231089	0.112933	-0.107081	-0.079087	-0.061888	-0.055947	-0.03571	-0.017399	-0.008358	-0.104125	-0.077819	-0.067148	-0.054898	-0.043848	-0.025456	-0.017864
	159.8	0.442028	0.446785	0.4153	0.37938	0.317963	0.228915	0.109426	-0.107946	-0.082767	-0.065215	-0.054976	-0.034824	-0.024222	-0.007809	-0.093269	-0.077873	-0.065089	-0.050287	-0.037181	-0.025305	-0.010201
	159.99	0.436967	0.438634	0.409195	0.373982	0.314699	0.224653	0.113401	-0.103715	-0.0836	-0.068009	-0.05608	-0.041845	-0.025768	-0.008305	-0.096375	-0.076716	-0.063677	-0.048698	-0.038627	-0.021835	-0.006342
	160.21	0.439098	0.437001	0.412307	0.369551	0.311639	0.227761	0.106266	-0.105486	-0.085692	-0.064407	-0.056925	-0.046161	-0.026855	-0.011819	-0.098891	-0.072504	-0.068344	-0.05252	-0.040635	-0.019977	-0.011363
	160.4	0.44323	0.442529	0.412695	0.374359	0.316561	0.233521	0.113629	-0.105885	-0.082664	-0.065372	-0.050774	-0.040468	-0.023854	-0.009559	-0.096859	-0.080691	-0.069679	-0.056162	-0.039959	-0.025506	-0.012925
	160.61	0.441301	0.443816	0.415929	0.378865	0.320739	0.228958	0.114671	-0.103122	-0.079105	-0.063627	-0.052309	-0.04191	-0.026836	-0.008002	-0.099299	-0.073888	-0.063516	-0.051602	-0.032616	-0.0208	-0.006906
	160.79	0.439839	0.43819	0.417246	0.377164	0.31775	0.231023	0.112902	-0.101475	-0.082449	-0.067266	-0.053051	-0.042711	-0.020116	-0.010768	-0.09361	-0.076109	-0.064874	-0.049077	-0.038117	-0.019969	-0.004291
	160.99	0.432205	0.435952	0.408758	0.369041	0.311267	0.22454	0.099789	-0.111675	-0.088601	-0.067934	-0.0579	-0.043409	-0.027363	-0.015253	-0.097619	-0.075421	-0.067057	-0.054645	-0.0387	-0.021434	-0.009474
	161.22	0.433039	0.442248	0.4141	0.379136	0.315839	0.228906	0.109581	-0.103907	-0.079873	-0.0617	-0.053506	-0.038919	-0.021905	-0.003467	-0.091291	-0.073053	-0.056843	-0.050087	-0.035021	-0.023335	-0.009851
	161.39	0.44066	0.444915	0.416296	0.377071	0.320172	0.226486	0.109868	-0.099475	-0.08215	-0.06765	-0.049987	-0.039748	-0.019073	-0.004907	-0.099256	-0.075716	-0.067002	-0.050643	-0.039564	-0.023975	-0.007609
	161.6	0.432166	0.440993	0.4122	0.375501	0.318947	0.228001	0.112519	-0.108109	-0.084693	-0.06844	-0.060044	-0.046427	-0.025925	-0.013628	-0.097574	-0.078721	-0.067551	-0.049441	-0.0389	-0.018812	-0.009767
	161.81	0.442526	0.441549	0.411362	0.375361	0.318368	0.232112	0.113794	-0.106217	-0.080929	-0.060046	-0.051264	-0.041568	-0.022419	-0.009709	-0.096354	-0.077634	-0.063756	-0.051441	-0.040698	-0.023225	-0.010217
	162	0.43919	0.441309	0.414183	0.376563	0.320588	0.230012	0.109831	-0.106415	-0.080385	-0.066292	-0.054849	-0.043761	-0.020109	-0.004648	-0.093031	-0.073582	-0.062305	-0.048374	-0.038238	-0.017215	-0.005715
	162.19	0.43946	0.443207	0.413267	0.378122	0.317115	0.227757	0.118568	-0.110503	-0.08231	-0.066619	-0.060616	-0.044603	-0.026648	-0.012863	-0.098304	-0.075684	-0.065382	-0.053913	-0.037275	-0.022521	-0.010717
	162.41	0.440729	0.441019	0.418763	0.375715	0.318293	0.232625	0.109434	-0.103818	-0.085811	-0.065223	-0.049661	-0.042606	-0.024783	-0.006216	-0.093924	-0.078928	-0.069244	-0.05434	-0.040427	-0.022839	-0.012055
	162.61	0.439958	0.446697	0.416811	0.372396	0.317932	0.22504	0.110951	-0.103631	-0.080794	-0.058211	-0.047818	-0.038771	-0.020785	-0.006859	-0.096812	-0.081662	-0.063464	-0.049174	-0.039983	-0.025471	-0.01128
	162.81	0.443817	0.450616	0.42167	0.382816	0.322628	0.236151	0.120804	-0.105039	-0.083596	-0.064427	-0.05749	-0.045613	-0.023607	-0.007433	-0.09818	-0.077064	-0.066679	-0.053203	-0.037667	-0.023059	-0.010117
	163	0.435185	0.439453	0.413161	0.373117	0.312943	0.223824	0.108734	-0.112263	-0.084402	-0.068786	-0.056764	-0.047082	-0.02259	-0.014475	-0.097266	-0.076412	-0.066102	-0.049923	-0.036615	-0.020675	-0.009194
	163.2	0.442522	0.443104	0.414493	0.378012	0.31736	0.233746	0.114815	-0.108646	-0.083079	-0.063416	-0.054299	-0.038112	-0.026879	-0.006007	-0.09523	-0.069199	-0.063346	-0.049617	-0.036549	-0.021961	-0.009296
	163.41	0.441486	0.441801	0.417973	0.380948	0.319987	0.231135	0.118491	-0.108614	-0.078635	-0.065404	-0.054871	-0.041627	-0.027508	-0.010285	-0.096165	-0.081439	-0.065457	-0.053832	-0.04167	-0.024363	-0.007988
	163.61	0.440503	0.442045	0.416886	0.377891	0.319895	0.225643	0.110463	-0.114324	-0.086518	-0.07019	-0.060634	-0.046491	-0.029474	-0.014339	-0.094735	-0.074829	-0.061316	-0.048296	-0.038305	-0.019614	-0.010207
	163.81	0.438037	0.438718	0.412537	0.376793	0.318229	0.223595	0.105692	-0.109749	-0.085348	-0.068667	-0.054479	-0.045824	-0.027312	-0.013966	-0.100107	-0.074119	-0.066215	-0.050933	-0.033645	-0.021899	-0.008014
	164.01	0.443191	0.444466	0.415931	0.378855	0.317928	0.225564	0.115812	-0.106908	-0.080168	-0.064259	-0.051977	-0.037859	-0.021876	-0.010006	-0.095194	-0.078911	-0.06411	-0.046818	-0.038332	-0.020193	-0.007989
	164.2	0.44324	0.444666	0.417553	0.379822	0.323285	0.228442	0.115892	-0.106499	-0.087976	-0.065481	-0.056437	-0.0415	-0.023604	-0.01071	-0.093209	-0.071842	-0.058369	-0.045644	-0.033092	-0.023971	-0.006031
	164.4	0.439851	0.443697	0.411618	0.380247	0.318582	0.228546	0.109796	-0.107517	-0.086962	-0.065032	-0.058782	-0.041493	-0.026357	-0.010116	-0.098378	-0.081096	-0.066169	-0.050674	-0.03966	-0.023186	-0.007472
	164.61	0.440427	0.446167	0.413606	0.380077	0.319078	0.234899	0.108658	-0.104365	-0.085342	-0.065538	-0.052053	-0.041785	-0.022426	-0.008042	-0.089622	-0.074616	-0.064941	-0.042483	-0.03253	-0.01865	-0.005081
	164.81	0.43841	0.445384	0.415286	0.375644	0.320731	0.229771	0.112203	-0.110569	-0.085025	-0.068662	-0.053941	-0.041822	-0.027962	-0.012213	-0.097283	-0.07438	-0.064913	-0.048839	-0.038352	-0.02125	-0.01195
	165.01	0.434984	0.438336	0.413357	0.373003	0.310201	0.227979	0.107652	-0.10923	-0.086769	-0.062981	-0.056418	-0.041278	-0.024022	-0.005114	-0.091828	-0.080978	-0.062894	-0.049796	-0.035528	-0.020577	-0.007477
	165.2	0.439878	0.44678	0.417886	0.379317	0.318956	0.228684	0.113924	-0.103349	-0.084467	-0.065153	-0.0564	-0.044384	-0.023931	-0.008956	-0.096902	-0.07432	-0.060932	-0.047179	-0.034613	-0.019097	-0.006702
	165.4	0.437466	0.442764	0.41859	0.380046	0.318506	0.224953	0.111648	-0.105429	-0.087606	-0.064364	-0.054924	-0.047224	-0.027802	-0.011672	-0.092702	-0.07477	-0.059129	-0.043966	-0.037436	-0.018347	-0.004596
	165.61	0.441194	0.444563	0.415379	0.378445	0.319057	0.230346	0.112817	-0.106303	-0.084097	-0.064881	-0.055533	-0.042742	-0.020223	-0.005961	-0.093661	-0.076272	-0.057631	-0.045802	-0.033554	-0.019826	-0.008355
	165.81	0.433892	0.439473	0.409682	0.376533	0.315594	0.226626	0.108601	-0.108337	-0.079726	-0.065359	-0.055826	-0.043084	-0.022845	-0.009413	-0.101518	-0.078998	-0.068919	-0.049506	-0.038422	-0.025875	-0.009912
	166.01	0.44176	0.442431	0.409794	0.375238	0.318891	0.227876	0.109874	-0.104968	-0.079537	-0.060192	-0.047764	-0.03442	-0.025075	-0.006386	-0.093584	-0.07322	-0.058859	-0.048002	-0.035269	-0.014635	-0.006007
	166.21	0.437341	0.443905	0.415675	0.380573	0.320398	0.229885	0.109273	-0.106491	-0.080343	-0.062714	-0.051641	-0.041623	-0.02135	-0.010022	-0.091617	-0.072189	-0.062078	-0.044494	-0.032065	-0.018869	-0.004965
	166.4	0.4355	0.440574	0.41503	0.376273	0.318844	0.224734	0.111817	-0.097506	-0.081747	-0.061455	-0.051106	-0.03588	-0.018908	-0.008581	-0.097682	-0.072665	-0.064787	-0.050305	-0.037586	-0.018824	-0.001364
	166.61	0.436061	0.436082	0.41293	0.373396	0.314359	0.223626	0.105341	-0.108001	-0.086895	-0.069164	-0.05822	-0.04384	-0.02596	-0.008755	-0.097822	-0.081925	-0.064111	-0.050635	-0.038261	-0.027177	-0.012495
	166.81	0.435385	0.44096	0.411451	0.375227	0.316284	0.230553	0.104543	-0.109529	-0.079947	-0.067759	-0.05449	-0.040294	-0.02764	-0.008077	-0.094333	-0.076717	-0.066043	-0.049666	-0.036436	-0.019686	-0.004534
	167.01	0.433019	0.437028	0.408877	0.375982	0.310848	0.224147	0.107976	-0.109181	-0.083964	-0.062746	-0.060222	-0.047376	-0.026517	-0.00962	-0.100623	-0.079737	-0.069167	-0.053044	-0.042074	-0.02496	-0.015511
	167.2	0.438547	0.442122	0.417599	0.375207	0.316767	0.228409	0.105554	-0.101696	-0.083146	-0.062044	-0.054209	-0.037404	-0.019016	-0.002001	-0.092508	-0.070816	-0.062289	-0.043257	-0.032946	-0.016294	-0.008913
	167.42	0.436337	0.442727	0.413763	0.381215	0.314181	0.226533	0.111119	-0.105025	-0.082133	-0.064644	-0.055455	-0.043639	-0.025103	-0.00941	-0.092801	-0.072083	-0.060944	-0.044929	-0.033859	-0.02302	-0.003375
	167.6	0.437906	0.444683	0.413722	0.377543	0.319508	0.230936	0.107098	-0.104093	-0.082554	-0.058431	-0.051815	-0.038602	-0.020663	-0.002335	-0.091005	-0.07004	-0.060558	-0.043457	-0.03531	-0.018284	-0.007969
	167.79	0.443168	0.436488	0.413047	0.377173	0.317032	0.226037	0.107336	-0.110615	-0.083404	-0.069528	-0.05421	-0.044724	-0.026087	-0.013862	-0.099767	-0.076605	-0.066252	-0.052202	-0.033575	-0.022761	-0.00864
	168.01	0.441466	0.443331	0.416548	0.382603	0.318875	0.231358	0.1117	-0.108403	-0.082036	-0.065921	-0.053754	-0.041659	-0.027101	-0.014096	-0.092286	-0.077047	-0.065042	-0.046956	-0.038266	-0.016769	-0.006283
	168.21	0.43876	0.440451	0.416217	0.373617	0.317442	0.225737	0.110486	-0.105959	-0.079295	-0.058092	-0.05231	-0.038059	-0.016849	-0.002419	-0.100516	-0.077014	-0.068444	-0.057207	-0.043238	-0.024254	-0.012916
	168.43	0.441326	0.447317	0.416636	0.37841	0.319844	0.233415	0.111837	-0.108114	-0.082964	-0.067931	-0.052757	-0.040656	-0.025808	-0.011126	-0.095631	-0.07612	-0.064536	-0.05248	-0.038891	-0.024005	-0.010376
	168.6	0.438957	0.445113	0.414731	0.376223	0.318169	0.229119	0.110569	-0.106181	-0.083739	-0.062024	-0.056641	-0.040716	-0.021465	-0.005287	-0.094368	-0.079948	-0.066377	-0.052916	-0.037639	-0.021226	-0.007401
	168.8	0.434642	0.443807	0.414309	0.377789	0.317106	0.226035	0.111234	-0.102774	-0.07943	-0.065877	-0.054826	-0.043041	-0.022129	-0.003173	-0.096892	-0.072047	-0.061273	-0.050631	-0.03656	-0.023348	-0.006493
	169.01	0.438547	0.442034	0.416699	0.37377	0.320128	0.227586	0.110741	-0.107534	-0.084373	-0.065211	-0.053349	-0.041004	-0.024088	-0.00777	-0.09389	-0.072671	-0.06293	-0.047782	-0.036211	-0.021726	-0.006947
	169.21	0.437432	0.445649	0.417286	0.379351	0.316772	0.225148	0.110317	-0.108242	-0.083423	-0.06966	-0.056057	-0.043239	-0.023162	-0.009925	-0.095421	-0.072503	-0.058348	-0.048462	-0.034079	-0.017509	-0.00425
	169.41	0.443398	0.446432	0.419157	0.381629	0.320765	0.238003	0.114206	-0.107882	-0.082917	-0.063299	-0.04707	-0.03773	-0.022736	-0.005514	-0.093004	-0.073049	-0.061068	-0.045975	-0.029938	-0.012787	-0.001736
	169.6	0.441249	0.447113	0.415233	0.379302	0.314774	0.228175	0.113898	-0.105047	-0.076715	-0.063238	-0.052921	-0.040091	-0.020801	-0.009422	-0.091717	-0.075245	-0.066835	-0.045396	-0.035501	-0.016674	-0.004194
	169.8	0.435768	0.446599	0.416532	0.377332	0.324257	0.225648	0.111616	-0.106581	-0.08306	-0.064665	-0.050979	-0.041925	-0.020814	-0.007458	-0.099781	-0.07902	-0.063213	-0.047935	-0.036962	-0.021382	-0.00632
	170	0.439483	0.440472	0.413505	0.378026	0.317977	0.231217	0.112403	-0.109662	-0.083712	-0.070789	-0.060262	-0.045553	-0.026064	-0.009919	-0.096281	-0.076999	-0.063729	-0.049455	-0.03257	-0.01477	-0.010894
	170.21	0.438919	0.442487	0.41962	0.380802	0.32146	0.231989	0.11276	-0.102896	-0.078854	-0.065476	-0.049482	-0.040488	-0.01887	-0.004073	-0.094035	-0.073256	-0.061761	-0.048784	-0.031711	-0.024521	-0.006443
	170.41	0.444814	0.444959	0.418715	0.381373	0.323366	0.234484	0.117054	-0.106875	-0.082097	-0.063545	-0.053326	-0.036263	-0.024548	-0.008413	-0.099668	-0.082016	-0.068407	-0.051518	-0.042516	-0.019201	-0.012109
	170.61	0.439222	0.440639	0.413914	0.375352	0.314469	0.228491	0.106864	-0.101002	-0.083441	-0.064042	-0.052561	-0.038891	-0.018237	-0.007358	-0.09369	-0.0696	-0.058427	-0.049974	-0.032817	-0.015222	-0.002785
	170.8	0.440051	0.441347	0.418569	0.377944	0.318684	0.230146	0.111147	-0.11061	-0.08183	-0.065442	-0.056716	-0.04557	-0.023993	-0.005411	-0.098274	-0.074948	-0.063572	-0.048618	-0.034395	-0.021732	-0.00987
	170.99	0.438974	0.446821	0.419059	0.379619	0.317488	0.233101	0.114086	-0.106805	-0.08296	-0.064	-0.054757	-0.043776	-0.026848	-0.012346	-0.089561	-0.073564	-0.061303	-0.046251	-0.034378	-0.014993	-0.002915
	171.21	0.439083	0.444635	0.414984	0.379051	0.320194	0.229834	0.108367	-0.105992	-0.081285	-0.065525	-0.056216	-0.039124	-0.022964	-0.004282	-0.097414	-0.075555	-0.067451	-0.052656	-0.04223	-0.025799	-0.009711
	171.41	0.43845	0.441424	0.4188	0.376663	0.318002	0.229763	0.109572	-0.110565	-0.085824	-0.070656	-0.056949	-0.048786	-0.030933	-0.013391	-0.093351	-0.079116	-0.062966	-0.051021	-0.035085	-0.022025	-0.011548
	171.61	0.443439	0.451067	0.41861	0.379671	0.324223	0.23663	0.116142	-0.104555	-0.080555	-0.063452	-0.053536	-0.039726	-0.021939	-0.00658	-0.09693	-0.077536	-0.066246	-0.051867	-0.03787	-0.020158	-0.006978
	171.81	0.444866	0.445511	0.419699	0.382154	0.325504	0.232813	0.115556	-0.109817	-0.081323	-0.071109	-0.059175	-0.045344	-0.027919	-0.006646	-0.094969	-0.077614	-0.064193	-0.052269	-0.039966	-0.021836	-0.013964
	172	0.442426	0.442391	0.412422	0.376942	0.314416	0.228954	0.109023	-0.107819	-0.083866	-0.064103	-0.054514	-0.043874	-0.020869	-0.005984	-0.091254	-0.073574	-0.061939	-0.048233	-0.03538	-0.022301	-0.003346
	172.2	0.435999	0.440898	0.41569	0.378278	0.319633	0.229668	0.11164	-0.106765	-0.083159	-0.061352	-0.054047	-0.041025	-0.024261	-0.010244	-0.098912	-0.078401	-0.064992	-0.048001	-0.040725	-0.018733	-0.009127
	172.41	0.445486	0.445499	0.421449	0.381847	0.318135	0.228068	0.112161	-0.105065	-0.078899	-0.057794	-0.05295	-0.034481	-0.012826	0.000315	-0.094339	-0.077304	-0.060182	-0.048917	-0.030224	-0.021285	-0.00597
	172.61	0.439666	0.441291	0.411494	0.372458	0.316033	0.229317	0.109954	-0.104644	-0.081302	-0.064077	-0.053839	-0.041756	-0.022747	-0.00419	-0.091575	-0.073588	-0.057271	-0.037526	-0.03001	-0.019871	-0.005761
	172.81	0.442265	0.445406	0.417257	0.376938	0.318572	0.22892	0.109238	-0.106215	-0.083434	-0.063326	-0.053341	-0.039249	-0.024701	-0.011634	-0.099264	-0.078017	-0.06234	-0.052067	-0.040332	-0.023271	-0.013425
	173	0.445144	0.445096	0.41618	0.380545	0.319204	0.232836	0.113249	-0.109093	-0.081495	-0.06396	-0.054296	-0.043046	-0.024311	-0.013223	-0.10241	-0.079717	-0.069317	-0.056524	-0.0417	-0.022647	-0.008863
	173.2	0.446155	0.44429	0.419334	0.377627	0.321925	0.234555	0.112681	-0.111887	-0.085247	-0.067866	-0.058439	-0.045533	-0.027078	-0.015724	-0.097638	-0.075875	-0.066348	-0.050454	-0.03758	-0.023052	-0.007489
	173.41	0.440489	0.447291	0.415452	0.375799	0.315759	0.233597	0.111021	-0.106498	-0.0774	-0.067659	-0.053412	-0.040486	-0.020193	-0.007315	-0.096206	-0.070137	-0.060707	-0.043855	-0.031902	-0.017153	-0.00274
	173.61	0.43407	0.442035	0.412833	0.37693	0.316544	0.225956	0.10927	-0.10365	-0.082792	-0.061798	-0.055062	-0.038456	-0.020628	-0.006479	-0.096717	-0.076802	-0.059798	-0.046833	-0.033533	-0.018768	-0.005136
	173.8	0.43808	0.440227	0.417415	0.380487	0.317409	0.230498	0.110856	-0.110225	-0.083515	-0.062118	-0.055967	-0.044845	-0.031544	-0.009929	-0.096244	-0.072847	-0.064717	-0.048873	-0.035593	-0.020143	-0.012159
	174	0.440412	0.444222	0.417322	0.378041	0.325633	0.231904	0.111822	-0.107498	-0.08253	-0.064552	-0.050059	-0.039718	-0.022418	-0.005342	-0.102989	-0.078217	-0.065858	-0.053082	-0.044181	-0.026963	-0.010654
	174.2	0.441188	0.445863	0.415081	0.376624	0.319675	0.230804	0.115208	-0.101655	-0.077667	-0.062312	-0.049583	-0.035011	-0.013579	-0.006914	-0.102163	-0.084948	-0.066022	-0.055365	-0.044287	-0.024352	-0.014906
	174.4	0.436697	0.443045	0.416813	0.37951	0.318336	0.23205	0.109706	-0.109728	-0.085173	-0.065001	-0.05498	-0.039278	-0.025591	-0.011269	-0.098573	-0.078065	-0.065047	-0.053792	-0.036841	-0.022413	-0.011398
	174.59	0.435499	0.439713	0.41334	0.380399	0.322589	0.22785	0.109319	-0.110282	-0.083038	-0.060382	-0.055424	-0.043737	-0.021099	-0.009394	-0.0977	-0.080682	-0.070985	-0.047495	-0.034735	-0.023685	-0.007681
	174.81	0.43741	0.440886	0.411036	0.379772	0.317132	0.231786	0.111772	-0.107521	-0.080106	-0.058893	-0.051011	-0.038042	-0.021996	-0.008107	-0.092505	-0.077478	-0.065041	-0.051067	-0.03792	-0.021855	-0.010422
	175	0.438421	0.440431	0.412925	0.37829	0.322	0.226568	0.108667	-0.111561	-0.088403	-0.067237	-0.058417	-0.044191	-0.026779	-0.010786	-0.094071	-0.07223	-0.066624	-0.048824	-0.033659	-0.0147	-0.003814
	175.2	0.442418	0.451708	0.423192	0.386598	0.326141	0.231367	0.114393	-0.110972	-0.08413	-0.067903	-0.053575	-0.045168	-0.027076	-0.008101	-0.100085	-0.081335	-0.064365	-0.051359	-0.033564	-0.021959	-0.010739
	175.39	0.440272	0.440549	0.416461	0.377176	0.320255	0.22864	0.110455	-0.102851	-0.07552	-0.060362	-0.04642	-0.038072	-0.019533	-0.005474	-0.092876	-0.074704	-0.06247	-0.047995	-0.033413	-0.019514	-0.006099
	175.6	0.448831	0.452061	0.424197	0.382464	0.327959	0.237965	0.115872	-0.114029	-0.086062	-0.070261	-0.055971	-0.046984	-0.023662	-0.012711	-0.097311	-0.083468	-0.072082	-0.056525	-0.037537	-0.028086	-0.011637
	175.81	0.4392	0.442069	0.417117	0.375653	0.318039	0.229959	0.108996	-0.111062	-0.090537	-0.068489	-0.054213	-0.041976	-0.027397	-0.013463	-0.097382	-0.077631	-0.062576	-0.052425	-0.033671	-0.019799	-0.004794
	175.99	0.441257	0.446847	0.414966	0.380552	0.321378	0.231006	0.119703	-0.10322	-0.079714	-0.062005	-0.049313	-0.035452	-0.020045	-0.00519	-0.09624	-0.075908	-0.067649	-0.052183	-0.036116	-0.020009	-0.011258
	176.2	0.439472	0.446467	0.417039	0.379388	0.318521	0.233117	0.117456	-0.106317	-0.08239	-0.062215	-0.053539	-0.042024	-0.022383	-0.006924	-0.097784	-0.075259	-0.066713	-0.051745	-0.03642	-0.018776	-0.008664
	176.4	0.442811	0.445326	0.415429	0.381862	0.320162	0.233167	0.113821	-0.112119	-0.082768	-0.068583	-0.055493	-0.042634	-0.024906	-0.005458	-0.09734	-0.076964	-0.064619	-0.051663	-0.033244	-0.022934	-0.005762
	176.6	0.437031	0.445858	0.413955	0.380591	0.316777	0.227301	0.111077	-0.109565	-0.079574	-0.062972	-0.053035	-0.041855	-0.021622	-0.005646	-0.093659	-0.07397	-0.061647	-0.044153	-0.038161	-0.017526	-0.003269
	176.81	0.438291	0.445214	0.411276	0.377428	0.319319	0.23022	0.106098	-0.110302	-0.085733	-0.067658	-0.055983	-0.045758	-0.025613	-0.01118	-0.098578	-0.075959	-0.064155	-0.050403	-0.041571	-0.016912	-0.00913
	177.01	0.439536	0.443099	0.415596	0.379968	0.316408	0.226934	0.11065	-0.109714	-0.083534	-0.069671	-0.057702	-0.044277	-0.023865	-0.01174	-0.093836	-0.072796	-0.059566	-0.047782	-0.033791	-0.017297	-0.006456
	177.21	0.438434	0.439893	0.409587	0.373776	0.316434	0.22448	0.106672	-0.106177	-0.081725	-0.064804	-0.052193	-0.038673	-0.022245	-0.00861	-0.09356	-0.075088	-0.062659	-0.051534	-0.036683	-0.021148	-0.009781
	177.41	0.436379	0.444061	0.414076	0.377083	0.320797	0.231649	0.107832	-0.10796	-0.088325	-0.067022	-0.05456	-0.0444	-0.024502	-0.009391	-0.096417	-0.075795	-0.064209	-0.049883	-0.037956	-0.020753	-0.009648
	177.6	0.443324	0.443999	0.418379	0.383523	0.322078	0.235123	0.113862	-0.108704	-0.081471	-0.06526	-0.049262	-0.040577	-0.022531	-0.005303	-0.097975	-0.075097	-0.061802	-0.050206	-0.032316	-0.01571	-0.007634
	177.8	0.446926	0.447338	0.423515	0.387575	0.32529	0.235065	0.114342	-0.110267	-0.085751	-0.065855	-0.054046	-0.040333	-0.026794	-0.008018	-0.0889	-0.076284	-0.059236	-0.048005	-0.035452	-0.013399	-0.004552
	178.01	0.43926	0.441308	0.417504	0.378673	0.321282	0.230809	0.114268	-0.104777	-0.08155	-0.065241	-0.054292	-0.036249	-0.024011	-0.004962	-0.099497	-0.079519	-0.06197	-0.047771	-0.037717	-0.020412	-0.013115
	178.19	0.44249	0.443964	0.414352	0.377276	0.315819	0.228141	0.10973	-0.108096	-0.082627	-0.065484	-0.051311	-0.039462	-0.025316	-0.007002	-0.0976	-0.079585	-0.066691	-0.050324	-0.035722	-0.023305	-0.008427
	178.41	0.443177	0.443103	0.41421	0.374318	0.322491	0.234868	0.113886	-0.1079	-0.079592	-0.059678	-0.053376	-0.040227	-0.023428	-0.007202	-0.093531	-0.076342	-0.066499	-0.051942	-0.038128	-0.023111	-0.009437
	178.6	0.444315	0.448054	0.419095	0.382787	0.321013	0.231538	0.114455	-0.108074	-0.084679	-0.068837	-0.05327	-0.038458	-0.023889	-0.007826	-0.10119	-0.074558	-0.070119	-0.051384	-0.041168	-0.02112	-0.00711
	178.8	0.444409	0.445032	0.418527	0.380058	0.319628	0.236583	0.110689	-0.107919	-0.088005	-0.06817	-0.057076	-0.040762	-0.025221	-0.011531	-0.097225	-0.074615	-0.062054	-0.047483	-0.037574	-0.021083	-0.003465
	178.99	0.437884	0.444978	0.414822	0.377422	0.322222	0.232041	0.113017	-0.110307	-0.083182	-0.063836	-0.052409	-0.041438	-0.018606	-0.007794	-0.097558	-0.081719	-0.068679	-0.052242	-0.043614	-0.028474	-0.011348
	179.19	0.44405	0.445732	0.415658	0.378454	0.31939	0.231934	0.111535	-0.108691	-0.085508	-0.062025	-0.05166	-0.044163	-0.022246	-0.013617	-0.095238	-0.076884	-0.062341	-0.048232	-0.033497	-0.021168	-0.006308
	179.41	0.445762	0.444598	0.416864	0.381988	0.324707	0.235709	0.114048	-0.105643	-0.08293	-0.064067	-0.051992	-0.037232	-0.020985	-0.006595	-0.09464	-0.074801	-0.065732	-0.051385	-0.036799	-0.023172	-0.006222
	179.6	0.444197	0.448869	0.417712	0.376985	0.323787	0.230361	0.113082	-0.107063	-0.084299	-0.058788	-0.054575	-0.042004	-0.021613	-0.006037	-0.097754	-0.072014	-0.065554	-0.047354	-0.037356	-0.024195	-0.011332
	179.8	0.442254	0.441858	0.41471	0.377721	0.315339	0.230076	0.109348	-0.113922	-0.085517	-0.069264	-0.058673	-0.04826	-0.018649	-0.011188	-0.091161	-0.069363	-0.053387	-0.042114	-0.030909	-0.018768	-0.003933
	180	0.445332	0.444178	0.417006	0.381259	0.321235	0.232789	0.11513	-0.114646	-0.080895	-0.066385	-0.057336	-0.045239	-0.026934	-0.014907	-0.090033	-0.07458	-0.062508	-0.048874	-0.037005	-0.020251	-0.009182
	180.19	0.444192	0.449819	0.419029	0.387201	0.325866	0.234394	0.120053	-0.105381	-0.082041	-0.062409	-0.053759	-0.038425	-0.022796	-0.009888	-0.090777	-0.072936	-0.064369	-0.04498	-0.034128	-0.013498	-0.00827
	180.41	0.44198	0.446757	0.416649	0.377864	0.31845	0.227775	0.111884	-0.110778	-0.087912	-0.06833	-0.05269	-0.04347	-0.021459	-0.010881	-0.100263	-0.084141	-0.06652	-0.055012	-0.038605	-0.02481	-0.010851
	180.6	0.442293	0.442359	0.413667	0.380303	0.314958	0.228899	0.108019	-0.110201	-0.084884	-0.066343	-0.05432	-0.046421	-0.023395	-0.008264	-0.093908	-0.079717	-0.066394	-0.050496	-0.037715	-0.017001	-0.005978
	180.8	0.446195	0.449894	0.418729	0.383797	0.326222	0.232187	0.114468	-0.102306	-0.077833	-0.060086	-0.047346	-0.039514	-0.021041	-0.001602	-0.097683	-0.075737	-0.067029	-0.049511	-0.041236	-0.019559	-0.012394
	181	0.445961	0.446535	0.421408	0.378688	0.319822	0.233231	0.113909	-0.10885	-0.080574	-0.063824	-0.053094	-0.044353	-0.018879	-0.008207	-0.092466	-0.075642	-0.060904	-0.044124	-0.037318	-0.015709	-0.002458
	181.21	0.44314	0.444432	0.419952	0.380373	0.320995	0.232307	0.109954	-0.11192	-0.083726	-0.064851	-0.056162	-0.040578	-0.022441	-0.006074	-0.09324	-0.071165	-0.063054	-0.04472	-0.028607	-0.018501	-0.007121
	181.39	0.446515	0.446082	0.419637	0.380862	0.321429	0.231716	0.114563	-0.106646	-0.081206	-0.059529	-0.052554	-0.038081	-0.019393	-0.004337	-0.093862	-0.07202	-0.057412	-0.048222	-0.033837	-0.018056	-0.001101
	181.6	0.438161	0.442285	0.413266	0.374219	0.316769	0.231663	0.1045	-0.108574	-0.083989	-0.067207	-0.055405	-0.043464	-0.027494	-0.014539	-0.091987	-0.075652	-0.062999	-0.048639	-0.035462	-0.020009	-0.007111
	181.81	0.445756	0.445884	0.419985	0.381429	0.319802	0.238377	0.114346	-0.104441	-0.079406	-0.056716	-0.051402	-0.038717	-0.019849	-0.002725	-0.09997	-0.076195	-0.066924	-0.056219	-0.040032	-0.020928	-0.01311
	182	0.444144	0.444548	0.419022	0.379207	0.317653	0.236159	0.111434	-0.108366	-0.084521	-0.066866	-0.052606	-0.041161	-0.022689	-0.010419	-0.095104	-0.075086	-0.061746	-0.047789	-0.03275	-0.017778	-0.011077
	182.2	0.446257	0.446967	0.421357	0.381085	0.319328	0.232541	0.112642	-0.109887	-0.080978	-0.066698	-0.053738	-0.039094	-0.021285	-0.007039	-0.094497	-0.081048	-0.064143	-0.047878	-0.03413	-0.020402	-0.00763
	182.41	0.440912	0.443934	0.415945	0.373348	0.314235	0.226211	0.107816	-0.113578	-0.088025	-0.066296	-0.056871	-0.043859	-0.0266	-0.007465	-0.091841	-0.07266	-0.060613	-0.046666	-0.035939	-0.01766	-0.003485
	182.61	0.446965	0.446747	0.417158	0.381977	0.325841	0.232719	0.110724	-0.11236	-0.086574	-0.066841	-0.055114	-0.045328	-0.024262	-0.01135	-0.096177	-0.075791	-0.065159	-0.052909	-0.038968	-0.022062	-0.006097
	182.81	0.449127	0.446959	0.419205	0.380671	0.325708	0.234703	0.119975	-0.108856	-0.082907	-0.065213	-0.054741	-0.039619	-0.020857	-0.009139	-0.094999	-0.078966	-0.063749	-0.051066	-0.037428	-0.018456	-0.007501
	183.02	0.446842	0.451408	0.417133	0.37627	0.319359	0.233125	0.109301	-0.106385	-0.080688	-0.064522	-0.053618	-0.044177	-0.0247	-0.008442	-0.10055	-0.078983	-0.069155	-0.053368	-0.036721	-0.022318	-0.010143
	183.2	0.439579	0.437396	0.412534	0.381597	0.317491	0.224231	0.109956	-0.106648	-0.084951	-0.065711	-0.056753	-0.039208	-0.020851	-0.008884	-0.094151	-0.077582	-0.060985	-0.04841	-0.037202	-0.017967	-0.00245
	183.4	0.444241	0.444125	0.419511	0.381423	0.31986	0.228932	0.114398	-0.11273	-0.08668	-0.065655	-0.058354	-0.044797	-0.024205	-0.009762	-0.091521	-0.079512	-0.066475	-0.051141	-0.03943	-0.017427	-0.009763
	183.59	0.437521	0.441938	0.416476	0.375733	0.315492	0.2304	0.106658	-0.11411	-0.085565	-0.066638	-0.053037	-0.041229	-0.02631	-0.008677	-0.095481	-0.076903	-0.064733	-0.051323	-0.034669	-0.020158	-0.006956
	183.81	0.442558	0.44077	0.414166	0.377879	0.320707	0.235465	0.113745	-0.108552	-0.083643	-0.065597	-0.055147	-0.044561	-0.022179	-0.007902	-0.100556	-0.080731	-0.066727	-0.054106	-0.038929	-0.020574	-0.010968
	184	0.439765	0.449768	0.419036	0.378851	0.326962	0.231909	0.110962	-0.112897	-0.083341	-0.063564	-0.055498	-0.041012	-0.019878	-0.008116	-0.095833	-0.078115	-0.064252	-0.048869	-0.037252	-0.02075	-0.009124
	184.2	0.443419	0.444046	0.417804	0.377272	0.320094	0.225854	0.111337	-0.112807	-0.086511	-0.068201	-0.052012	-0.039805	-0.02531	-0.011037	-0.093774	-0.074153	-0.063092	-0.047632	-0.035563	-0.023247	-0.008527
	184.4	0.441631	0.44505	0.416437	0.377658	0.32067	0.235265	0.114178	-0.105204	-0.08286	-0.068036	-0.057553	-0.040422	-0.022299	-0.005665	-0.098298	-0.074868	-0.06471	-0.046272	-0.039484	-0.023698	-0.01054
	184.59	0.44183	0.446788	0.418165	0.378397	0.327651	0.237087	0.116134	-0.105299	-0.078912	-0.059037	-0.04991	-0.035224	-0.016679	-0.009582	-0.092812	-0.074688	-0.065389	-0.046476	-0.032887	-0.022413	-0.005234
	184.81	0.444081	0.44437	0.419094	0.381102	0.325926	0.231923	0.112401	-0.106474	-0.082975	-0.059982	-0.052568	-0.03805	-0.018282	-0.003542	-0.093613	-0.077905	-0.058466	-0.049138	-0.036894	-0.01627	-0.00707
	185.01	0.445145	0.448062	0.416097	0.377823	0.319752	0.233094	0.109366	-0.109632	-0.082658	-0.065426	-0.056075	-0.041911	-0.024454	-0.007655	-0.093272	-0.079523	-0.067523	-0.05273	-0.040691	-0.025111	-0.01476
	185.2	0.443544	0.453161	0.422573	0.381692	0.319605	0.232694	0.114938	-0.106151	-0.076046	-0.061707	-0.052543	-0.036984	-0.019581	-0.004895	-0.094155	-0.079353	-0.067593	-0.051571	-0.040681	-0.023124	-0.012816
	185.4	0.438783	0.44478	0.415655	0.377391	0.314169	0.228403	0.110461	-0.10417	-0.079145	-0.057477	-0.047357	-0.036041	-0.018529	-0.003776	-0.099337	-0.076473	-0.06632	-0.050367	-0.037805	-0.021624	-0.006868
	185.6	0.440649	0.448185	0.414309	0.379546	0.317809	0.230576	0.112557	-0.10747	-0.081245	-0.067101	-0.057615	-0.041551	-0.023635	-0.010019	-0.096541	-0.074736	-0.064862	-0.05031	-0.039357	-0.020664	-0.010468
	185.79	0.445587	0.449563	0.425418	0.386949	0.328507	0.237397	0.116862	-0.112688	-0.086229	-0.069864	-0.058345	-0.043814	-0.026632	-0.008969	-0.096134	-0.080453	-0.069201	-0.055059	-0.038038	-0.018428	-0.010965
	185.99	0.44403	0.439473	0.418794	0.377785	0.320342	0.229413	0.111773	-0.106628	-0.083178	-0.066517	-0.056857	-0.043392	-0.026751	-0.00736	-0.097034	-0.077418	-0.066032	-0.050458	-0.035509	-0.015754	-0.003183
	186.21	0.440368	0.444675	0.414968	0.379012	0.321438	0.232239	0.110322	-0.105246	-0.07587	-0.063029	-0.052243	-0.03552	-0.019298	-0.005253	-0.091768	-0.075095	-0.061509	-0.048507	-0.036779	-0.016897	-0.006615
	186.4	0.443599	0.448731	0.420756	0.384544	0.324936	0.233317	0.117999	-0.107936	-0.080759	-0.065258	-0.054015	-0.035948	-0.020518	-0.002597	-0.092706	-0.072188	-0.057428	-0.049514	-0.037436	-0.016825	-0.004691
	186.6	0.442948	0.444898	0.419387	0.380539	0.319122	0.230596	0.111317	-0.102212	-0.080978	-0.062299	-0.052266	-0.035946	-0.017628	-0.004937	-0.094465	-0.077059	-0.06634	-0.056572	-0.039419	-0.020614	-0.007211
	186.81	0.443205	0.451911	0.418087	0.385763	0.326099	0.232695	0.112094	-0.114794	-0.085974	-0.065624	-0.058633	-0.0403	-0.029428	-0.011342	-0.09312	-0.074927	-0.06513	-0.045948	-0.035828	-0.022682	-0.008839
	187.01	0.440843	0.450975	0.419462	0.38135	0.322511	0.236572	0.108515	-0.108398	-0.084955	-0.062885	-0.050173	-0.040011	-0.023459	-0.00472	-0.095477	-0.07662	-0.063754	-0.044566	-0.033292	-0.016329	-0.009984
	187.2	0.444265	0.44608	0.416142	0.381302	0.322164	0.225829	0.111573	-0.101428	-0.078924	-0.057858	-0.048474	-0.036082	-0.019681	-0.002136	-0.099218	-0.07879	-0.068429	-0.052148	-0.035472	-0.027021	-0.005136
	187.41	0.43848	0.441746	0.415861	0.377122	0.317741	0.230706	0.113991	-0.107731	-0.083451	-0.064512	-0.055868	-0.04069	-0.022528	-0.009124	-0.095463	-0.074366	-0.064616	-0.045777	-0.039202	-0.016315	-0.00014
	187.6	0.442249	0.445516	0.415744	0.382273	0.320428	0.22807	0.112762	-0.110229	-0.081076	-0.066419	-0.053032	-0.040219	-0.025677	-0.000466	-0.087	-0.074108	-0.063307	-0.046898	-0.035104	-0.017485	-0.002237
	187.79	0.438096	0.447301	0.418032	0.379402	0.322269	0.237225	0.112828	-0.111783	-0.087706	-0.069654	-0.057581	-0.041893	-0.021996	-0.009537	-0.089294	-0.068406	-0.058375	-0.044697	-0.029038	-0.017241	-0.004847
	188.01	0.440212	0.449532	0.42109	0.380386	0.32174	0.23363	0.112951	-0.107518	-0.080084	-0.059079	-0.051577	-0.042463	-0.021264	-0.003467	-0.092705	-0.079823	-0.064124	-0.052427	-0.041168	-0.025242	-0.008631
	188.21	0.443761	0.442433	0.414891	0.378734	0.326389	0.228758	0.110193	-0.109947	-0.086361	-0.066432	-0.055031	-0.042691	-0.021434	-0.009537	-0.097417	-0.076782	-0.066322	-0.05217	-0.040529	-0.020246	-0.008406
	188.4	0.444749	0.444904	0.423188	0.383477	0.322756	0.232034	0.111822	-0.108374	-0.083701	-0.062983	-0.053033	-0.04331	-0.019381	-0.010959	-0.092172	-0.07681	-0.064167	-0.050053	-0.038404	-0.018916	-0.008863
	188.6	0.444602	0.448461	0.420097	0.381078	0.323647	0.236449	0.111309	-0.110613	-0.086447	-0.068531	-0.058102	-0.044306	-0.024076	-0.006736	-0.098519	-0.077257	-0.064097	-0.046265	-0.038661	-0.017491	-0.012357
	188.8	0.448128	0.448366	0.420069	0.383078	0.319124	0.229952	0.113837	-0.104079	-0.081547	-0.063242	-0.051296	-0.041362	-0.022536	-0.005726	-0.095675	-0.078031	-0.06793	-0.048965	-0.037614	-0.019381	-0.008921
	189	0.441543	0.448655	0.421153	0.380018	0.320212	0.234124	0.109826	-0.110944	-0.087293	-0.065218	-0.052388	-0.043905	-0.020674	-0.006438	-0.099866	-0.081696	-0.072124	-0.055363	-0.040575	-0.021092	-0.012121
	189.21	0.441439	0.444745	0.42091	0.382214	0.321757	0.231764	0.115207	-0.108847	-0.082837	-0.062485	-0.053173	-0.035838	-0.019092	-0.005414	-0.09336	-0.07874	-0.065424	-0.051002	-0.034226	-0.020586	-0.009154
	189.41	0.444983	0.444711	0.41896	0.376898	0.32543	0.233735	0.110014	-0.108501	-0.085105	-0.070787	-0.058591	-0.040718	-0.026204	-0.013034	-0.094285	-0.074301	-0.061162	-0.046605	-0.034049	-0.016553	-0.01137
	189.61	0.447015	0.450014	0.423127	0.3782	0.320855	0.235206	0.118421	-0.106484	-0.081199	-0.066656	-0.05565	-0.03969	-0.020292	-0.006862	-0.094863	-0.078363	-0.066809	-0.050931	-0.038499	-0.023813	-0.011883
	189.8	0.444488	0.449687	0.421916	0.382105	0.317548	0.23763	0.116234	-0.111609	-0.087497	-0.068721	-0.055244	-0.041246	-0.023206	-0.007054	-0.099289	-0.074943	-0.064285	-0.049801	-0.041181	-0.020947	-0.007839
	190	0.445151	0.446333	0.422002	0.381778	0.323481	0.231026	0.113964	-0.105071	-0.088294	-0.067016	-0.050274	-0.040455	-0.019393	-0.005169	-0.09401	-0.07184	-0.064477	-0.045038	-0.02806	-0.014562	-0.005241
	190.21	0.439774	0.442656	0.410991	0.376994	0.319262	0.230571	0.110189	-0.106694	-0.084615	-0.066276	-0.055103	-0.043562	-0.020862	-0.00408	-0.099729	-0.083267	-0.068162	-0.055893	-0.042776	-0.025858	-0.014443
	190.41	0.439802	0.445325	0.41693	0.379187	0.321177	0.232785	0.110445	-0.105708	-0.078588	-0.062643	-0.051565	-0.038745	-0.021567	-0.006792	-0.097379	-0.085344	-0.06983	-0.054662	-0.046748	-0.026937	-0.009411
	190.61	0.447015	0.45256	0.420684	0.383319	0.328128	0.236588	0.118687	-0.106303	-0.085009	-0.065498	-0.052744	-0.043567	-0.021942	-0.006308	-0.095991	-0.073405	-0.062288	-0.045612	-0.034267	-0.019625	-0.006997
	190.8	0.447399	0.449267	0.419287	0.380031	0.326453	0.235268	0.111574	-0.109995	-0.080114	-0.067401	-0.053133	-0.039903	-0.023108	-0.005881	-0.099474	-0.080738	-0.071439	-0.054306	-0.038736	-0.027722	-0.010098
	191	0.445658	0.447763	0.422857	0.381433	0.322172	0.235105	0.112074	-0.111936	-0.082307	-0.063004	-0.053902	-0.039839	-0.018762	-0.009159	-0.10417	-0.083672	-0.070686	-0.056759	-0.043329	-0.0237	-0.013053
	191.2	0.442811	0.442989	0.420024	0.382436	0.319913	0.229796	0.109157	-0.109403	-0.082951	-0.06413	-0.054789	-0.039187	-0.01947	-0.008121	-0.09349	-0.077135	-0.06488	-0.044087	-0.033557	-0.020731	-0.010815
	191.41	0.443251	0.44483	0.421287	0.377941	0.320169	0.234568	0.115854	-0.105571	-0.08107	-0.066142	-0.050804	-0.039054	-0.021165	-0.009571	-0.092331	-0.075267	-0.058556	-0.045637	-0.03292	-0.017679	-0.005535
	191.61	0.449784	0.454726	0.425365	0.388063	0.327595	0.237819	0.121614	-0.103024	-0.082452	-0.063661	-0.052041	-0.039331	-0.020292	-0.01086	-0.092973	-0.077921	-0.062394	-0.047897	-0.036368	-0.019499	-0.005831
	191.81	0.443531	0.449583	0.418309	0.383475	0.323612	0.232778	0.11271	-0.108965	-0.086315	-0.070106	-0.05532	-0.046873	-0.025355	-0.00768	-0.093918	-0.072482	-0.06214	-0.047115	-0.039942	-0.016773	-0.006352
	192	0.446253	0.444725	0.419666	0.378714	0.326808	0.230724	0.113775	-0.107958	-0.087479	-0.064052	-0.053099	-0.038673	-0.021579	-0.006964	-0.094709	-0.078344	-0.065917	-0.049154	-0.040298	-0.022844	-0.006551
	192.19	0.437706	0.440058	0.413481	0.370026	0.314293	0.227605	0.10724	-0.111441	-0.084424	-0.062175	-0.053392	-0.04143	-0.021928	-0.00504	-0.093039	-0.070517	-0.06049	-0.048682	-0.038875	-0.018624	-0.004805
	192.41	0.443302	0.446325	0.420334	0.380059	0.323847	0.234752	0.112738	-0.105981	-0.085151	-0.060222	-0.05363	-0.042551	-0.022847	-0.006203	-0.089971	-0.073402	-0.060571	-0.041869	-0.027709	-0.018535	-0.00162
	192.59	0.438034	0.442773	0.41896	0.378534	0.321233	0.228475	0.10945	-0.110841	-0.086978	-0.063985	-0.053869	-0.042275	-0.022296	-0.011394	-0.093258	-0.075857	-0.063027	-0.050013	-0.039165	-0.015856	-0.00606
	192.81	0.45149	0.450285	0.420388	0.386463	0.327701	0.238179	0.12019	-0.110255	-0.085582	-0.065056	-0.055718	-0.042218	-0.022616	-0.007807	-0.091822	-0.075827	-0.065812	-0.051618	-0.033578	-0.020043	-0.007241
	193.01	0.440101	0.440676	0.414963	0.379862	0.319445	0.230443	0.111036	-0.109548	-0.082327	-0.061233	-0.047803	-0.042477	-0.022206	-0.002915	-0.092541	-0.076718	-0.064646	-0.049259	-0.039516	-0.019056	-0.004188
	193.2	0.44242	0.448005	0.416756	0.38293	0.320564	0.23236	0.112148	-0.109193	-0.075428	-0.061258	-0.053265	-0.038656	-0.019096	-0.004859	-0.086535	-0.071306	-0.060982	-0.042814	-0.034555	-0.01758	-0.002008
	193.4	0.443888	0.449298	0.421253	0.382507	0.325652	0.233356	0.114184	-0.113113	-0.089436	-0.065243	-0.061221	-0.04532	-0.026956	-0.007097	-0.096365	-0.082646	-0.067866	-0.049198	-0.038882	-0.019958	-0.009174
	193.61	0.449215	0.448553	0.421058	0.380386	0.325799	0.22843	0.113562	-0.107676	-0.084151	-0.061824	-0.048889	-0.042757	-0.024549	-0.006362	-0.095263	-0.078195	-0.06158	-0.05254	-0.041484	-0.018353	-0.005727
	193.81	0.442417	0.448501	0.416735	0.380132	0.320966	0.228449	0.11706	-0.109866	-0.079192	-0.062296	-0.051645	-0.037379	-0.0225	-0.004865	-0.094074	-0.076523	-0.064988	-0.052664	-0.03757	-0.022774	-0.010563
	194	0.442499	0.442348	0.416684	0.380217	0.322999	0.228743	0.112232	-0.110073	-0.084878	-0.064476	-0.050033	-0.040363	-0.021903	-0.012035	-0.096309	-0.074528	-0.066153	-0.0504	-0.034842	-0.018326	-0.007696
	194.22	0.447823	0.448734	0.422282	0.393783	0.322771	0.231589	0.119402	-0.111549	-0.079482	-0.064272	-0.054733	-0.043504	-0.025107	-0.006205	-0.101894	-0.078739	-0.069015	-0.048437	-0.037533	-0.025797	-0.006106
	194.4	0.447147	0.447237	0.415699	0.384105	0.32098	0.233626	0.11526	-0.108684	-0.08289	-0.063578	-0.054986	-0.040179	-0.016749	-0.006621	-0.094693	-0.078111	-0.067494	-0.050751	-0.035732	-0.024213	-0.011027
	194.59	0.443515	0.445208	0.417426	0.3843	0.322752	0.235307	0.107062	-0.112315	-0.084906	-0.065316	-0.059589	-0.04265	-0.021618	-0.008051	-0.091722	-0.071713	-0.061786	-0.048515	-0.032251	-0.022911	0.000174
	194.81	0.448267	0.448088	0.42799	0.386457	0.329284	0.235088	0.118731	-0.111404	-0.084245	-0.065685	-0.050166	-0.038025	-0.018594	-0.000239	-0.091014	-0.074562	-0.061983	-0.043584	-0.036567	-0.019402	-0.003977
	195.01	0.443062	0.449811	0.417898	0.380851	0.324833	0.231416	0.11669	-0.108861	-0.083006	-0.062882	-0.05645	-0.036104	-0.01915	-0.008008	-0.098955	-0.078269	-0.059297	-0.04767	-0.035338	-0.018783	-0.007814
	195.22	0.445172	0.448421	0.415388	0.386155	0.325239	0.238314	0.116478	-0.103912	-0.083879	-0.063975	-0.05121	-0.039187	-0.017293	-0.006681	-0.093733	-0.074884	-0.06088	-0.045783	-0.033406	-0.014475	-0.005627
	195.4	0.44357	0.450629	0.4233	0.381461	0.322579	0.239631	0.116321	-0.107271	-0.083367	-0.064735	-0.050423	-0.036971	-0.02425	-0.010085	-0.097384	-0.081954	-0.065005	-0.055569	-0.042213	-0.027174	-0.010484
	195.6	0.439857	0.446307	0.41514	0.381529	0.315914	0.233467	0.109471	-0.111471	-0.083184	-0.068295	-0.057032	-0.041218	-0.02304	-0.008279	-0.095058	-0.075921	-0.06703	-0.054962	-0.039913	-0.023899	-0.011146
	195.81	0.44698	0.450033	0.419608	0.38537	0.322091	0.235758	0.115537	-0.111408	-0.084599	-0.065219	-0.05415	-0.042491	-0.020826	-0.004762	-0.097035	-0.077008	-0.064307	-0.050223	-0.036472	-0.023012	-0.01277
	196.01	0.445875	0.449188	0.419852	0.381692	0.319146	0.232958	0.110945	-0.104933	-0.08404	-0.062722	-0.055843	-0.04128	-0.019867	-0.004158	-0.097356	-0.079887	-0.06675	-0.049083	-0.038524	-0.020645	-0.010135
	196.21	0.444954	0.452443	0.419097	0.389548	0.322256	0.232819	0.115022	-0.110713	-0.082349	-0.066064	-0.053893	-0.040709	-0.027372	-0.00824	-0.102709	-0.083775	-0.066676	-0.057657	-0.043867	-0.027045	-0.016347
	196.4	0.444713	0.449911	0.419369	0.380919	0.322425	0.233134	0.112998	-0.10486	-0.081846	-0.058097	-0.051427	-0.040956	-0.018214	-0.005053	-0.097803	-0.080211	-0.063869	-0.04962	-0.040835	-0.019717	-0.009456
	196.6	0.436534	0.440322	0.414532	0.379319	0.319397	0.229868	0.110568	-0.11135	-0.087235	-0.071287	-0.053486	-0.041851	-0.021096	-0.008815	-0.09515	-0.076858	-0.059857	-0.047297	-0.035848	-0.016835	-0.00529
	196.81	0.442859	0.441963	0.418108	0.377221	0.316468	0.234555	0.110529	-0.108906	-0.086196	-0.066133	-0.059538	-0.043344	-0.026283	-0.011985	-0.092007	-0.079366	-0.067203	-0.050389	-0.035712	-0.019129	-0.005388
	197.01	0.444709	0.450405	0.417429	0.380377	0.323539	0.235043	0.11328	-0.106477	-0.085057	-0.066555	-0.055701	-0.039001	-0.023809	-0.008949	-0.098426	-0.076965	-0.070107	-0.051157	-0.038305	-0.022876	-0.008301
	197.21	0.441957	0.444178	0.418882	0.379671	0.320878	0.233895	0.107775	-0.113648	-0.088215	-0.066872	-0.056901	-0.045818	-0.021626	-0.013468	-0.094933	-0.078421	-0.060162	-0.047196	-0.037797	-0.01956	-0.005152
	197.41	0.442766	0.44382	0.416824	0.37981	0.316578	0.227124	0.114731	-0.107243	-0.081557	-0.066695	-0.055968	-0.042101	-0.021321	-0.007002	-0.096757	-0.079163	-0.067871	-0.051375	-0.040362	-0.022542	-0.009937
	197.6	0.451145	0.453137	0.423336	0.384588	0.327091	0.233312	0.118925	-0.112807	-0.088677	-0.064179	-0.055339	-0.044591	-0.026729	-0.007531	-0.101111	-0.085158	-0.071302	-0.052511	-0.044706	-0.028731	-0.00986
	197.8	0.443458	0.445324	0.417621	0.384266	0.319838	0.235896	0.112211	-0.108793	-0.083378	-0.064375	-0.0563	-0.043164	-0.018663	-0.006048	-0.098091	-0.079919	-0.06609	-0.04824	-0.043308	-0.019128	-0.009357
	198.01	0.44905	0.448929	0.417403	0.383128	0.325396	0.236505	0.112877	-0.104178	-0.079574	-0.062636	-0.048519	-0.038185	-0.017854	-0.00465	-0.098288	-0.074412	-0.069084	-0.052086	-0.040647	-0.024155	-0.007565
	198.19	0.442364	0.44418	0.418003	0.379145	0.320931	0.228792	0.110577	-0.105897	-0.085072	-0.064856	-0.054403	-0.042369	-0.023645	-0.005679	-0.094721	-0.074919	-0.066741	-0.047659	-0.043228	-0.016717	-0.008507
	198.41	0.45029	0.447723	0.424033	0.381396	0.321064	0.234288	0.11238	-0.105396	-0.082675	-0.061437	-0.049766	-0.037935	-0.021683	-0.0054	-0.098083	-0.074259	-0.063819	-0.049174	-0.037155	-0.017493	-0.005169
	198.61	0.440234	0.44545	0.416257	0.382342	0.319586	0.227551	0.116447	-0.109748	-0.0862	-0.065714	-0.059424	-0.042713	-0.022823	-0.007949	-0.091556	-0.078896	-0.063662	-0.051848	-0.034178	-0.020663	-0.005134
	198.8	0.450921	0.448229	0.42155	0.384639	0.323624	0.238571	0.116189	-0.106044	-0.081145	-0.063049	-0.045594	-0.040288	-0.02029	-0.007904	-0.09653	-0.077088	-0.063875	-0.049204	-0.036425	-0.019495	-0.007761
	199	0.445381	0.449755	0.420636	0.38142	0.327089	0.233739	0.115985	-0.105471	-0.083923	-0.066198	-0.058849	-0.03973	-0.019545	-0.00727	-0.088871	-0.073635	-0.055715	-0.045228	-0.031527	-0.014111	0.001568
	199.21	0.44487	0.443766	0.421153	0.384986	0.32296	0.231876	0.111142	-0.107199	-0.085824	-0.069534	-0.05645	-0.04501	-0.02301	-0.010396	-0.096857	-0.078142	-0.066734	-0.054415	-0.039569	-0.018382	-0.008667
	199.39	0.441187	0.443862	0.416422	0.376816	0.317932	0.231108	0.109458	-0.112408	-0.089013	-0.068122	-0.05688	-0.042595	-0.022538	-0.012759	-0.092162	-0.079615	-0.0641	-0.046775	-0.033971	-0.017636	-0.007459
	199.61	0.446352	0.44832	0.420566	0.380896	0.317524	0.233929	0.116636	-0.102027	-0.080877	-0.058291	-0.049983	-0.037659	-0.016115	-0.00095	-0.096832	-0.078689	-0.068059	-0.047553	-0.036876	-0.018252	-0.003267
	199.8	0.446478	0.445467	0.414411	0.377596	0.320584	0.231704	0.111283	-0.108091	-0.0871	-0.061502	-0.054509	-0.042106	-0.021415	-0.0023	-0.096055	-0.078183	-0.06409	-0.044044	-0.037062	-0.018909	-0.008205
	200	0.454585	0.450475	0.424933	0.384847	0.325325	0.2365	0.117305	-0.116314	-0.092691	-0.07052	-0.060819	-0.046566	-0.0246	-0.012028	-0.099481	-0.080498	-0.072321	-0.058095	-0.039806	-0.020057	-0.011041
	200.19	0.441018	0.446552	0.423837	0.379821	0.322076	0.234246	0.111316	-0.104292	-0.082416	-0.063638	-0.04996	-0.043654	-0.02478	-0.005409	-0.10011	-0.080362	-0.064335	-0.049384	-0.037232	-0.022581	-0.007103
	200.41	0.442227	0.446796	0.416569	0.379008	0.320919	0.233141	0.115185	-0.108124	-0.08354	-0.063947	-0.052494	-0.0395	-0.020091	-0.006485	-0.093376	-0.080679	-0.070764	-0.048867	-0.039498	-0.031716	-0.008779
	200.61	0.445787	0.446086	0.419759	0.380069	0.321753	0.236734	0.114913	-0.106713	-0.083334	-0.064146	-0.054729	-0.044231	-0.025168	-0.003864	-0.094016	-0.073847	-0.065532	-0.048849	-0.037372	-0.023575	-0.003009
	200.8	0.450241	0.450109	0.426254	0.390602	0.32835	0.238449	0.118271	-0.100601	-0.077266	-0.060219	-0.047544	-0.037717	-0.018176	-0.00243	-0.096252	-0.07772	-0.065719	-0.050919	-0.039489	-0.02	-0.010036
	201	0.44689	0.448462	0.418327	0.381039	0.326959	0.231049	0.113375	-0.104975	-0.083619	-0.063776	-0.052291	-0.034346	-0.022319	-0.005831	-0.098508	-0.080345	-0.064025	-0.050002	-0.038933	-0.026275	-0.007368
	201.2	0.448388	0.454148	0.425319	0.385793	0.327343	0.233018	0.116879	-0.10728	-0.086045	-0.067745	-0.054525	-0.043083	-0.021569	-0.005575	-0.095537	-0.074626	-0.069293	-0.052286	-0.039209	-0.020628	-0.007415
	201.41	0.455625	0.453737	0.422267	0.387064	0.326451	0.237021	0.120235	-0.104776	-0.080783	-0.066493	-0.051728	-0.039777	-0.024073	-0.009296	-0.093776	-0.074679	-0.062237	-0.046672	-0.033466	-0.015945	-0.002213
	201.61	0.451448	0.455087	0.424628	0.386373	0.32409	0.23942	0.120954	-0.105886	-0.081184	-0.062862	-0.048544	-0.03832	-0.020663	-0.006835	-0.094084	-0.075065	-0.063761	-0.043179	-0.033846	-0.017187	-0.004295
	201.8	0.44509	0.450095	0.419281	0.385022	0.324734	0.23502	0.113942	-0.106392	-0.081657	-0.063746	-0.054934	-0.041662	-0.023818	-0.008863	-0.097029	-0.081587	-0.066863	-0.047348	-0.036169	-0.020678	-0.012654
	202	0.445348	0.446931	0.423677	0.38537	0.326929	0.235616	0.114822	-0.109812	-0.083741	-0.063037	-0.056912	-0.037235	-0.019976	-0.006155	-0.099054	-0.082163	-0.065591	-0.054066	-0.042518	-0.021204	-0.009267
	202.2	0.441272	0.447873	0.416293	0.379195	0.319725	0.235384	0.110576	-0.109227	-0.07724	-0.063626	-0.053541	-0.041035	-0.025446	-0.007921	-0.095134	-0.076074	-0.066817	-0.052969	-0.037126	-0.019754	-0.00649
	202.41	0.443372	0.446338	0.419822	0.380874	0.321802	0.238536	0.116304	-0.11353	-0.083243	-0.065172	-0.056434	-0.046715	-0.028194	-0.010331	-0.091836	-0.079441	-0.066169	-0.050204	-0.034858	-0.017996	-0.005271
	202.61	0.44557	0.446479	0.424823	0.380375	0.325866	0.234429	0.11045	-0.110367	-0.090307	-0.067977	-0.056599	-0.043997	-0.026587	-0.014589	-0.090037	-0.075874	-0.058364	-0.045543	-0.035708	-0.017356	-0.006327
	202.81	0.448812	0.452582	0.418702	0.384995	0.330541	0.240848	0.117934	-0.103195	-0.0805	-0.063154	-0.051089	-0.035386	-0.016985	-0.004399	-0.098186	-0.079184	-0.073271	-0.055808	-0.038766	-0.021665	-0.010181
	203.01	0.451391	0.454602	0.424563	0.38627	0.330105	0.242596	0.118195	-0.102935	-0.078618	-0.063354	-0.05285	-0.040498	-0.019239	-0.002164	-0.09705	-0.081331	-0.067493	-0.052013	-0.037142	-0.026583	-0.007829
	203.2	0.450266	0.45068	0.42576	0.384605	0.329379	0.237268	0.11371	-0.108117	-0.083131	-0.066675	-0.053226	-0.039722	-0.019435	-0.005268	-0.092913	-0.07436	-0.065841	-0.048295	-0.036846	-0.018583	-0.004375
	203.4	0.446614	0.449216	0.420227	0.380268	0.32511	0.232536	0.115287	-0.111114	-0.083947	-0.06918	-0.056251	-0.040372	-0.024939	-0.008959	-0.092825	-0.076918	-0.061872	-0.050491	-0.03795	-0.017012	-0.003711
	203.61	0.445034	0.450473	0.417474	0.382971	0.324387	0.23854	0.115508	-0.10908	-0.08261	-0.065607	-0.058125	-0.042881	-0.024481	-0.010223	-0.092556	-0.074368	-0.064559	-0.043253	-0.030571	-0.017988	-0.008091
	203.81	0.446182	0.450218	0.419285	0.38489	0.325057	0.236281	0.119863	-0.106972	-0.082412	-0.065728	-0.057808	-0.040696	-0.022437	-0.004919	-0.096715	-0.077565	-0.06548	-0.052111	-0.036615	-0.022791	-0.009498
	204.01	0.445413	0.445037	0.416425	0.381225	0.324822	0.232618	0.113959	-0.103653	-0.083235	-0.064051	-0.052315	-0.041009	-0.02274	-0.008033	-0.094612	-0.077725	-0.067244	-0.049076	-0.035276	-0.01973	-0.006318
	204.22	0.450516	0.451291	0.427941	0.388972	0.325853	0.241899	0.121122	-0.106661	-0.080637	-0.066067	-0.052972	-0.038965	-0.022911	-0.007274	-0.093541	-0.074219	-0.061846	-0.048897	-0.038719	-0.019614	-0.002712
	204.4	0.448459	0.448356	0.423726	0.383341	0.326412	0.23275	0.115387	-0.105071	-0.081536	-0.062445	-0.059284	-0.04334	-0.018754	-0.008231	-0.093026	-0.076595	-0.063239	-0.050789	-0.037013	-0.02063	-0.010191
	204.61	0.441207	0.447694	0.420492	0.380518	0.321896	0.235117	0.117157	-0.107002	-0.082217	-0.063252	-0.055546	-0.045206	-0.016273	-0.004583	-0.093969	-0.078168	-0.070518	-0.051693	-0.039004	-0.018326	-0.009918
	204.81	0.44929	0.444889	0.422845	0.382419	0.324103	0.239424	0.11831	-0.111317	-0.087648	-0.067431	-0.056764	-0.043305	-0.022989	-0.00741	-0.096135	-0.075662	-0.064905	-0.046752	-0.037134	-0.021868	-0.00925
	204.99	0.448652	0.449601	0.421691	0.384962	0.327014	0.242359	0.115235	-0.103793	-0.080173	-0.060583	-0.053428	-0.039085	-0.016602	-0.00444	-0.095469	-0.073082	-0.063131	-0.047797	-0.034219	-0.016807	-0.003784
	205.2	0.445345	0.453571	0.422995	0.384879	0.32682	0.236147	0.114269	-0.105977	-0.082052	-0.063876	-0.0525	-0.038393	-0.020232	-0.006223	-0.093945	-0.079875	-0.062531	-0.050476	-0.037489	-0.019102	-0.006485
	205.4	0.446108	0.445939	0.419218	0.383595	0.325499	0.235293	0.113694	-0.110178	-0.084046	-0.066739	-0.05932	-0.042317	-0.026965	-0.009	-0.094259	-0.076576	-0.066024	-0.048137	-0.032336	-0.016078	-0.005956
	205.59	0.444276	0.449274	0.423583	0.384146	0.329546	0.238938	0.120458	-0.1102	-0.081459	-0.069357	-0.051601	-0.042015	-0.018798	-0.009048	-0.097945	-0.08219	-0.069103	-0.053245	-0.038537	-0.017475	-0.009657
	205.81	0.444697	0.449673	0.424627	0.385358	0.320163	0.235928	0.118608	-0.110449	-0.089451	-0.065504	-0.057717	-0.042544	-0.025858	-0.008149	-0.098096	-0.079118	-0.065327	-0.051161	-0.040079	-0.027068	-0.007655
	206.01	0.445094	0.443704	0.418727	0.383171	0.323946	0.228251	0.113686	-0.113196	-0.086373	-0.068454	-0.053278	-0.044148	-0.021807	-0.010941	-0.099142	-0.079952	-0.063434	-0.051467	-0.037674	-0.025865	-0.003936
	206.21	0.44846	0.446357	0.418032	0.385488	0.319858	0.234602	0.11131	-0.108724	-0.087469	-0.066303	-0.055932	-0.045349	-0.023552	-0.008187	-0.088026	-0.076267	-0.05761	-0.042152	-0.031755	-0.011954	-0.007119
	206.4	0.444415	0.451173	0.419935	0.384245	0.323872	0.235143	0.113478	-0.104468	-0.083887	-0.067279	-0.052975	-0.041137	-0.022143	-0.00826	-0.09553	-0.076331	-0.064837	-0.046163	-0.033807	-0.020716	-0.004172
	206.6	0.444875	0.447859	0.419912	0.383573	0.325505	0.233244	0.11647	-0.111776	-0.082524	-0.069168	-0.0533	-0.042928	-0.023424	-0.015064	-0.090874	-0.075699	-0.06165	-0.04578	-0.031523	-0.013966	-0.004584
	206.82	0.446417	0.455411	0.421809	0.389239	0.323395	0.24362	0.122301	-0.10393	-0.083059	-0.066494	-0.055454	-0.039827	-0.019245	-0.006184	-0.100508	-0.080258	-0.06634	-0.055065	-0.043477	-0.022291	-0.008798
	207.01	0.445238	0.444327	0.415753	0.380601	0.319909	0.232602	0.115044	-0.106919	-0.079746	-0.063063	-0.057942	-0.041883	-0.018367	-0.004694	-0.091065	-0.076624	-0.064851	-0.045522	-0.034717	-0.017225	-0.002438
	207.23	0.451962	0.454449	0.425292	0.386681	0.327123	0.237806	0.119317	-0.104935	-0.082121	-0.064006	-0.053355	-0.035368	-0.024234	-0.003101	-0.097815	-0.082734	-0.064497	-0.04907	-0.037945	-0.023077	-0.005574
	207.41	0.449617	0.451861	0.419999	0.384047	0.327946	0.24106	0.116837	-0.105226	-0.083981	-0.062175	-0.054459	-0.035393	-0.021331	-0.008758	-0.089744	-0.073612	-0.060195	-0.046657	-0.032635	-0.020911	-0.002596
	207.6	0.443572	0.444888	0.418347	0.379053	0.32509	0.236735	0.115823	-0.116033	-0.089453	-0.068784	-0.060962	-0.04524	-0.028939	-0.011237	-0.093961	-0.072765	-0.06284	-0.047301	-0.031359	-0.016099	-0.005519
	207.8	0.44943	0.455152	0.424143	0.385584	0.326407	0.237635	0.120799	-0.105774	-0.082746	-0.064068	-0.057976	-0.041711	-0.018892	-0.006856	-0.097503	-0.080125	-0.066778	-0.051091	-0.033902	-0.018794	-0.003141
	208.01	0.446669	0.446267	0.42099	0.385649	0.319181	0.238429	0.11193	-0.108579	-0.07751	-0.068146	-0.054641	-0.045153	-0.023171	-0.005321	-0.099275	-0.082465	-0.068229	-0.05144	-0.034657	-0.02233	-0.01256
	208.21	0.446758	0.449525	0.418044	0.385555	0.32561	0.238021	0.117245	-0.109464	-0.080738	-0.066706	-0.054627	-0.038856	-0.021633	-0.009904	-0.09634	-0.080814	-0.061111	-0.050992	-0.032562	-0.021316	-0.003352
	208.4	0.449689	0.448519	0.417326	0.379988	0.323012	0.233225	0.11514	-0.105403	-0.083628	-0.065329	-0.049482	-0.038787	-0.016408	-0.00798	-0.095634	-0.079001	-0.064588	-0.050273	-0.036124	-0.022101	-0.009436
	208.61	0.452415	0.449551	0.422964	0.38488	0.327134	0.241146	0.117606	-0.111554	-0.080735	-0.066408	-0.054276	-0.039771	-0.018106	-0.00595	-0.09995	-0.076913	-0.06842	-0.051462	-0.039294	-0.02345	-0.009384
	208.8	0.451396	0.454854	0.42401	0.384327	0.326562	0.238993	0.117082	-0.112389	-0.083933	-0.069817	-0.055572	-0.041847	-0.025657	-0.001014	-0.088689	-0.07667	-0.064114	-0.047397	-0.033165	-0.01739	-0.004443
	209	0.445884	0.447269	0.420054	0.381613	0.324471	0.236627	0.106565	-0.109748	-0.087119	-0.06705	-0.053986	-0.040784	-0.024516	-0.009968	-0.095042	-0.07412	-0.059979	-0.044663	-0.033719	-0.014794	-0.005656
	209.21	0.448732	0.448369	0.417919	0.384078	0.32427	0.237463	0.113777	-0.110955	-0.084401	-0.064185	-0.051207	-0.043389	-0.022396	-0.008871	-0.096101	-0.075446	-0.067509	-0.052722	-0.039888	-0.022144	-0.009684
	209.39	0.447855	0.448681	0.418993	0.382359	0.323993	0.23475	0.114561	-0.109993	-0.080496	-0.066304	-0.054772	-0.043807	-0.01988	-0.009827	-0.092871	-0.077489	-0.066427	-0.048024	-0.034525	-0.015679	-0.009465
	209.61	0.446372	0.448274	0.421313	0.385637	0.32549	0.239038	0.11768	-0.112626	-0.08528	-0.064265	-0.058067	-0.045812	-0.023257	-0.010552	-0.094255	-0.077095	-0.059808	-0.05042	-0.032474	-0.019626	-0.005131
	209.81	0.446608	0.449876	0.420486	0.388759	0.324791	0.23625	0.114486	-0.111304	-0.083464	-0.071413	-0.055811	-0.042114	-0.023119	-0.004506	-0.098409	-0.079784	-0.060489	-0.051164	-0.038301	-0.019327	-0.006277
	210	0.451369	0.45365	0.422602	0.385059	0.326289	0.239456	0.118601	-0.11187	-0.086915	-0.065614	-0.054622	-0.039447	-0.022323	-0.00899	-0.101055	-0.080715	-0.072348	-0.054413	-0.042118	-0.022109	-0.011036
	210.2	0.4419	0.445044	0.414811	0.381393	0.321535	0.229177	0.111546	-0.110306	-0.086612	-0.06443	-0.054338	-0.045623	-0.022885	-0.008837	-0.101306	-0.083815	-0.068292	-0.05106	-0.039283	-0.02448	-0.014007
	210.41	0.445903	0.444601	0.419576	0.386218	0.321882	0.237229	0.113941	-0.110461	-0.084369	-0.073978	-0.058048	-0.042036	-0.025493	-0.008868	-0.097765	-0.075465	-0.066222	-0.048995	-0.033501	-0.022454	-0.007351
	210.61	0.439182	0.446896	0.414739	0.382714	0.323625	0.233696	0.114046	-0.103927	-0.083414	-0.064263	-0.051659	-0.037948	-0.018219	-0.005863	-0.094846	-0.077101	-0.063108	-0.049033	-0.031127	-0.019246	-0.002236
	210.81	0.448678	0.450258	0.424134	0.388794	0.322149	0.234516	0.115609	-0.109622	-0.084568	-0.068147	-0.056735	-0.046861	-0.01951	-0.009222	-0.08978	-0.076492	-0.065249	-0.046505	-0.029829	-0.017325	0.000922
	211	0.451366	0.450158	0.424895	0.388405	0.327524	0.243671	0.116134	-0.109462	-0.088846	-0.071149	-0.058542	-0.045016	-0.029115	-0.009962	-0.090996	-0.073602	-0.064591	-0.050735	-0.033549	-0.014635	-0.004454
	211.2	0.453699	0.450715	0.424126	0.387963	0.334576	0.241222	0.116434	-0.11029	-0.085921	-0.06512	-0.055366	-0.044884	-0.024198	-0.009793	-0.100239	-0.077903	-0.062838	-0.047628	-0.031618	-0.022105	-0.002143
	211.39	0.446271	0.444899	0.416141	0.385438	0.320201	0.235196	0.114391	-0.11149	-0.089283	-0.066439	-0.058508	-0.045975	-0.023061	-0.006156	-0.100607	-0.078088	-0.066139	-0.051955	-0.033347	-0.024139	-0.010194
	211.61	0.451913	0.450069	0.41967	0.391064	0.330903	0.234024	0.113721	-0.107127	-0.086936	-0.066004	-0.057367	-0.040902	-0.021356	-0.006186	-0.100372	-0.07384	-0.063474	-0.049599	-0.040207	-0.014068	-0.005146
	211.81	0.449035	0.44956	0.420328	0.380342	0.323333	0.233409	0.113401	-0.108924	-0.0833	-0.064903	-0.053139	-0.038985	-0.022373	-0.005488	-0.092415	-0.077163	-0.061906	-0.044536	-0.03555	-0.017936	-0.001203
	212	0.447364	0.450002	0.428846	0.38729	0.326524	0.235398	0.114957	-0.108043	-0.083544	-0.063739	-0.052122	-0.035872	-0.0195	-0.005041	-0.097035	-0.077927	-0.063705	-0.045659	-0.037065	-0.020989	-0.006305
	212.2	0.451759	0.454571	0.425565	0.387702	0.325235	0.237418	0.1214	-0.10461	-0.089344	-0.065395	-0.051952	-0.040782	-0.023213	-0.006704	-0.098033	-0.07987	-0.064777	-0.054557	-0.042082	-0.020339	-0.012495
	212.39	0.450283	0.453556	0.424045	0.383944	0.33211	0.240747	0.117382	-0.109998	-0.086112	-0.063096	-0.056119	-0.041031	-0.020024	-0.003705	-0.100134	-0.076042	-0.067387	-0.052662	-0.040488	-0.021992	-0.009278
	212.61	0.451044	0.453006	0.420747	0.38587	0.32589	0.237697	0.118648	-0.111638	-0.088676	-0.066273	-0.058604	-0.03947	-0.023675	-0.005927	-0.092987	-0.07909	-0.068654	-0.047546	-0.040367	-0.015826	-0.008407
	212.81	0.450158	0.45205	0.424212	0.389449	0.332784	0.240361	0.116275	-0.110029	-0.083368	-0.061585	-0.050824	-0.042359	-0.0225	-0.000876	-0.101055	-0.08359	-0.0671	-0.050465	-0.041418	-0.019705	-0.00724
	213.01	0.449385	0.453933	0.42926	0.38994	0.332866	0.246211	0.121661	-0.10293	-0.081203	-0.059045	-0.050193	-0.03929	-0.01794	-0.000613	-0.095272	-0.072815	-0.063266	-0.049175	-0.039218	-0.01994	-0.003923
	213.2	0.444062	0.444755	0.419537	0.383489	0.324252	0.237325	0.116789	-0.11033	-0.086441	-0.06858	-0.056362	-0.044023	-0.024858	-0.010172	-0.099881	-0.079215	-0.067175	-0.05103	-0.046505	-0.022714	-0.010247
	213.4	0.444063	0.445964	0.417276	0.383451	0.320675	0.23433	0.115164	-0.10962	-0.085802	-0.065293	-0.055079	-0.044906	-0.024048	-0.006913	-0.10129	-0.075078	-0.067498	-0.052113	-0.041749	-0.023278	-0.010923
	213.61	0.449294	0.445123	0.418957	0.380125	0.326561	0.237772	0.110952	-0.106573	-0.081902	-0.059044	-0.04919	-0.043757	-0.020521	-0.004678	-0.092659	-0.074111	-0.061159	-0.046302	-0.037753	-0.018894	-0.007362
	213.81	0.445966	0.45205	0.426246	0.387086	0.329399	0.23791	0.115175	-0.110161	-0.083401	-0.070337	-0.055758	-0.042316	-0.024237	-0.006694	-0.097952	-0.077645	-0.064151	-0.052399	-0.039306	-0.016525	-0.003589
	214.01	0.450002	0.453166	0.422004	0.388765	0.326314	0.238864	0.117934	-0.108869	-0.088417	-0.064107	-0.054672	-0.042343	-0.016223	-0.008171	-0.09801	-0.081699	-0.067419	-0.052092	-0.037399	-0.022477	-0.007999
	214.21	0.451857	0.451343	0.42555	0.392435	0.33202	0.242267	0.118477	-0.10755	-0.083869	-0.061185	-0.051321	-0.042887	-0.02044	-0.003513	-0.095762	-0.074026	-0.06638	-0.047553	-0.039336	-0.01601	-0.003018
	214.4	0.448876	0.451596	0.421766	0.386232	0.320806	0.239142	0.115747	-0.103655	-0.079754	-0.059876	-0.052557	-0.033637	-0.018929	0.000252	-0.096716	-0.079773	-0.061199	-0.053409	-0.037311	-0.020879	-0.008253
	214.6	0.442694	0.45386	0.423441	0.383185	0.324202	0.238128	0.118355	-0.104642	-0.081253	-0.062514	-0.049043	-0.03185	-0.018323	-0.002031	-0.09862	-0.073132	-0.063111	-0.047602	-0.036142	-0.019393	-0.007675
	214.81	0.445893	0.444677	0.420586	0.387076	0.324394	0.232578	0.11215	-0.108906	-0.087868	-0.068433	-0.060321	-0.046844	-0.025028	-0.012231	-0.095625	-0.075254	-0.063321	-0.047679	-0.039911	-0.022501	-0.008059
	215.01	0.449985	0.45394	0.424592	0.387758	0.332105	0.238991	0.118693	-0.11083	-0.084348	-0.068396	-0.055437	-0.044263	-0.021038	-0.008256	-0.097182	-0.07898	-0.064927	-0.047876	-0.034585	-0.020617	-0.004493
	215.21	0.444273	0.449398	0.416531	0.379104	0.323078	0.23349	0.109717	-0.109476	-0.083129	-0.064591	-0.05144	-0.041812	-0.020263	-0.007002	-0.093771	-0.078087	-0.063928	-0.042949	-0.032684	-0.018631	-0.002774
	215.42	0.444648	0.447418	0.42328	0.383168	0.326265	0.239306	0.116836	-0.114222	-0.086045	-0.071035	-0.060552	-0.045507	-0.021667	-0.012255	-0.096142	-0.081232	-0.06661	-0.047976	-0.03688	-0.019322	-0.008427
	215.6	0.449855	0.453948	0.421491	0.385043	0.324315	0.237738	0.116122	-0.109667	-0.083123	-0.068181	-0.057123	-0.041673	-0.023405	-0.005982	-0.095513	-0.075048	-0.060895	-0.045886	-0.037852	-0.01867	-0.005536
	215.81	0.451758	0.449685	0.422551	0.389559	0.325767	0.236739	0.119162	-0.115292	-0.087383	-0.070342	-0.062024	-0.044307	-0.02123	-0.01326	-0.096613	-0.078384	-0.06285	-0.048319	-0.031485	-0.018469	-0.007186
	216.01	0.442717	0.450075	0.422692	0.383096	0.320255	0.235453	0.112649	-0.108903	-0.082617	-0.064445	-0.050067	-0.039502	-0.024177	-0.007868	-0.097528	-0.0756	-0.063561	-0.043902	-0.034199	-0.018215	-0.006094
	216.21	0.446131	0.442595	0.422122	0.381261	0.319936	0.232343	0.114076	-0.108603	-0.086736	-0.060023	-0.049883	-0.040709	-0.017581	-0.0053	-0.102386	-0.081319	-0.063749	-0.050116	-0.042598	-0.019895	-0.010523
	216.41	0.44573	0.451995	0.423672	0.384782	0.324401	0.23636	0.111684	-0.107336	-0.083067	-0.065307	-0.052803	-0.038804	-0.018073	-0.003799	-0.098052	-0.074412	-0.065373	-0.044418	-0.038169	-0.015627	-0.008863
	216.6	0.443167	0.447509	0.420871	0.387887	0.319794	0.2363	0.112335	-0.110451	-0.088301	-0.06617	-0.053849	-0.041675	-0.019053	-0.005491	-0.099281	-0.080326	-0.067907	-0.050401	-0.041787	-0.022298	-0.008013
	216.8	0.447382	0.451809	0.422864	0.381832	0.324147	0.237254	0.117112	-0.109033	-0.084249	-0.061278	-0.051714	-0.038597	-0.017838	-0.002878	-0.101189	-0.079739	-0.066325	-0.048952	-0.037715	-0.018166	-0.00859
	216.99	0.441688	0.452941	0.420417	0.389267	0.326444	0.232055	0.118051	-0.108083	-0.081104	-0.065469	-0.053715	-0.03613	-0.023472	-0.003891	-0.098736	-0.083783	-0.067812	-0.054986	-0.036418	-0.022841	-0.005295
	217.21	0.450392	0.448203	0.419247	0.385979	0.325723	0.236473	0.118627	-0.107146	-0.078335	-0.066179	-0.052511	-0.035375	-0.01722	0.001892	-0.096365	-0.079328	-0.059418	-0.043756	-0.03363	-0.01207	-0.002924
	217.4	0.45028	0.455673	0.423307	0.389841	0.328002	0.23788	0.117797	-0.106516	-0.085407	-0.06164	-0.05599	-0.039836	-0.019231	-0.000217	-0.092653	-0.073184	-0.064737	-0.048031	-0.032173	-0.010796	-0.003795
	217.62	0.448289	0.451654	0.423252	0.384468	0.319614	0.232976	0.116142	-0.108738	-0.081365	-0.058883	-0.055032	-0.03588	-0.021216	-0.004624	-0.096908	-0.08245	-0.066046	-0.049033	-0.040744	-0.018978	-0.006996
	217.8	0.445036	0.454521	0.429563	0.387984	0.328976	0.239586	0.120793	-0.110097	-0.086227	-0.064756	-0.058381	-0.045168	-0.026043	-0.007503	-0.100589	-0.076985	-0.067121	-0.048268	-0.037612	-0.024033	-0.007123
	218	0.451796	0.45574	0.426025	0.385244	0.331981	0.241728	0.118819	-0.105294	-0.083474	-0.063997	-0.052695	-0.041197	-0.018377	-0.004926	-0.099381	-0.079781	-0.067931	-0.051754	-0.042148	-0.022014	-0.007764
	218.21	0.45099	0.453033	0.420656	0.384025	0.324501	0.239806	0.12027	-0.111108	-0.081706	-0.064549	-0.051762	-0.033714	-0.016967	-0.004281	-0.095218	-0.080613	-0.062865	-0.042087	-0.032394	-0.016539	-0.005341
	218.41	0.445559	0.446025	0.419683	0.383332	0.31946	0.237053	0.112735	-0.103541	-0.078396	-0.061551	-0.049198	-0.034315	-0.018788	-0.003944	-0.094568	-0.078204	-0.062419	-0.044558	-0.034431	-0.015026	-0.005578
	218.61	0.454538	0.455839	0.428421	0.394314	0.331359	0.238817	0.121827	-0.112344	-0.085217	-0.066217	-0.05604	-0.041526	-0.025028	-0.005661	-0.095094	-0.074241	-0.063964	-0.052173	-0.037362	-0.017199	-0.01282
	218.8	0.445346	0.451423	0.423755	0.38502	0.32775	0.23676	0.116149	-0.114596	-0.08609	-0.067062	-0.054549	-0.041722	-0.019912	-0.006072	-0.098208	-0.075449	-0.061397	-0.046408	-0.037959	-0.017406	-0.001756
	219	0.445246	0.445384	0.42012	0.382126	0.32099	0.2313	0.106439	-0.114809	-0.087952	-0.068713	-0.057512	-0.042467	-0.025943	-0.006412	-0.103509	-0.079347	-0.069838	-0.054475	-0.043365	-0.024415	-0.009244
	219.21	0.448411	0.453756	0.428221	0.386173	0.328098	0.242918	0.120016	-0.109622	-0.082212	-0.064867	-0.053719	-0.036887	-0.021521	0.000586	-0.097497	-0.080519	-0.068248	-0.053156	-0.041254	-0.020424	-0.008539
	219.39	0.446628	0.451478	0.419649	0.387351	0.319978	0.233916	0.113876	-0.108823	-0.080833	-0.06055	-0.054552	-0.039081	-0.013604	-0.002746	-0.094867	-0.077248	-0.062874	-0.049037	-0.034099	-0.020629	0.00103
	219.61	0.452283	0.455038	0.423988	0.387215	0.32594	0.239335	0.115594	-0.112963	-0.085404	-0.066909	-0.055087	-0.043569	-0.026023	-0.007626	-0.100023	-0.075667	-0.063947	-0.050339	-0.038088	-0.018112	-0.008011
	219.81	0.447684	0.449124	0.420225	0.379836	0.319131	0.234375	0.113447	-0.106354	-0.085536	-0.065237	-0.055572	-0.044384	-0.021555	-0.003013	-0.097637	-0.076292	-0.065237	-0.052026	-0.036261	-0.01735	-0.005305
	220	0.451543	0.450048	0.422209	0.390084	0.32967	0.239604	0.120896	-0.11165	-0.088195	-0.062521	-0.054474	-0.039173	-0.023018	-0.006005	-0.101365	-0.079774	-0.069957	-0.052105	-0.037995	-0.021151	-0.01007
	220.2	0.442556	0.446714	0.424032	0.384069	0.322371	0.239916	0.114396	-0.107864	-0.08318	-0.066412	-0.05552	-0.040544	-0.021502	-0.008085	-0.094252	-0.072579	-0.06392	-0.04846	-0.037956	-0.019514	-0.00735
	220.41	0.44558	0.450767	0.422051	0.382026	0.329611	0.238902	0.119227	-0.102581	-0.079538	-0.06462	-0.051581	-0.036837	-0.019587	-0.001306	-0.095729	-0.077454	-0.066014	-0.045962	-0.041972	-0.020951	-0.003116
	220.61	0.452469	0.449588	0.427204	0.386652	0.32795	0.23812	0.119368	-0.112971	-0.083279	-0.070054	-0.060143	-0.041678	-0.02433	-0.006975	-0.092637	-0.07513	-0.058295	-0.046635	-0.030298	-0.013884	-0.003707
	220.81	0.449712	0.447493	0.425878	0.387065	0.323741	0.23527	0.115876	-0.118727	-0.091427	-0.072581	-0.061951	-0.049861	-0.030065	-0.015292	-0.095882	-0.078463	-0.066884	-0.051274	-0.03688	-0.009328	-0.00592
	221	0.449424	0.45104	0.424416	0.382367	0.323083	0.236429	0.118884	-0.106537	-0.082048	-0.065948	-0.054369	-0.039092	-0.02122	-0.004986	-0.095234	-0.077047	-0.063469	-0.045713	-0.03464	-0.018819	-0.00693
	221.2	0.449493	0.451048	0.425374	0.387743	0.324824	0.234564	0.113263	-0.112572	-0.087017	-0.069712	-0.058597	-0.045534	-0.029657	-0.008742	-0.099596	-0.080372	-0.066274	-0.0498	-0.035357	-0.016094	-0.008865
	221.41	0.450021	0.447953	0.420804	0.387719	0.324773	0.241071	0.115788	-0.108478	-0.086208	-0.064793	-0.052624	-0.03701	-0.019	-0.007386	-0.088383	-0.072209	-0.059507	-0.043006	-0.032728	-0.015587	0.001412
	221.61	0.443211	0.442749	0.415358	0.381461	0.319209	0.233893	0.116395	-0.105863	-0.088547	-0.070543	-0.056554	-0.038775	-0.022271	-0.008907	-0.09935	-0.078443	-0.064272	-0.053935	-0.039714	-0.02088	-0.011791
	221.81	0.44842	0.454596	0.423434	0.384315	0.325013	0.236434	0.11479	-0.115295	-0.083899	-0.068447	-0.060028	-0.042402	-0.023584	-0.005909	-0.098036	-0.079997	-0.064072	-0.048991	-0.037922	-0.026197	-0.003077
	222	0.448052	0.451317	0.424137	0.382893	0.328184	0.243265	0.117799	-0.111687	-0.091716	-0.070064	-0.054425	-0.041472	-0.026191	-0.008658	-0.093626	-0.078084	-0.060838	-0.045858	-0.036026	-0.016366	-0.005237
	222.2	0.450507	0.452993	0.424762	0.387296	0.317797	0.238983	0.11425	-0.107315	-0.083041	-0.065275	-0.057447	-0.040729	-0.02097	-0.002466	-0.100491	-0.081708	-0.068596	-0.050297	-0.041942	-0.01814	-0.01277
	222.4	0.449669	0.449571	0.425441	0.387891	0.32728	0.237449	0.114524	-0.108165	-0.084683	-0.06456	-0.05406	-0.040788	-0.02132	-0.003248	-0.100185	-0.080156	-0.068139	-0.053041	-0.03811	-0.023897	-0.013792
	222.61	0.448464	0.459054	0.428213	0.391866	0.331697	0.241008	0.120997	-0.118	-0.084488	-0.07399	-0.062262	-0.047996	-0.029592	-0.008012	-0.096877	-0.082023	-0.071858	-0.048397	-0.04395	-0.020783	-0.011722
	222.81	0.449001	0.454432	0.422588	0.393267	0.328642	0.239515	0.122723	-0.108372	-0.085698	-0.064595	-0.055528	-0.043836	-0.022547	-0.0062	-0.095842	-0.078862	-0.064265	-0.04897	-0.033838	-0.013849	-0.002693
	223.01	0.450863	0.451259	0.422822	0.387552	0.319649	0.232911	0.113694	-0.113068	-0.083776	-0.066593	-0.058719	-0.041328	-0.018434	-0.007446	-0.101334	-0.083399	-0.066841	-0.050677	-0.039877	-0.019822	-0.012507
	223.21	0.446639	0.454072	0.42312	0.391015	0.323964	0.236639	0.116629	-0.112715	-0.089363	-0.072611	-0.060106	-0.047608	-0.026391	-0.012849	-0.097178	-0.081674	-0.063132	-0.049198	-0.04115	-0.021921	-0.008273
	223.4	0.446868	0.450573	0.423208	0.385171	0.325491	0.234784	0.114312	-0.104472	-0.082743	-0.063798	-0.054791	-0.036022	-0.016995	-0.003908	-0.090531	-0.076791	-0.064337	-0.046767	-0.033245	-0.01771	-0.00121
	223.59	0.451062	0.454358	0.425779	0.390107	0.331529	0.237665	0.121468	-0.107483	-0.079313	-0.057871	-0.043885	-0.038176	-0.018343	-0.008289	-0.100747	-0.083705	-0.075614	-0.049717	-0.04633	-0.017495	-0.010329
	223.81	0.448014	0.45046	0.420202	0.383599	0.324415	0.233737	0.117458	-0.108974	-0.083469	-0.07152	-0.054047	-0.043126	-0.020948	-0.006023	-0.09772	-0.074601	-0.066538	-0.048165	-0.03325	-0.019824	-0.003807
	224.01	0.454869	0.447844	0.426303	0.386606	0.327018	0.237993	0.116671	-0.110532	-0.088642	-0.066765	-0.056661	-0.043795	-0.023582	-0.009967	-0.095743	-0.08043	-0.063058	-0.045872	-0.035638	-0.017032	-0.007762
	224.21	0.45199	0.453631	0.425749	0.387856	0.331178	0.240027	0.121253	-0.110073	-0.081856	-0.068787	-0.056982	-0.040447	-0.023614	-0.003246	-0.093631	-0.07276	-0.064204	-0.046235	-0.036968	-0.019808	-0.002158
	224.4	0.44408	0.449425	0.422424	0.382376	0.320724	0.234908	0.108013	-0.10503	-0.083093	-0.064324	-0.05298	-0.039217	-0.021041	-0.004367	-0.095891	-0.076667	-0.06486	-0.048199	-0.036937	-0.016146	-0.006177
	224.6	0.449393	0.453429	0.423364	0.385767	0.327058	0.239029	0.112753	-0.105357	-0.083429	-0.070379	-0.055521	-0.038984	-0.02131	-0.003929	-0.094068	-0.076196	-0.064949	-0.044101	-0.032315	-0.012777	-0.00307
	224.81	0.452306	0.449652	0.423611	0.385028	0.332288	0.237483	0.109309	-0.112656	-0.08875	-0.069154	-0.058036	-0.042543	-0.022405	-0.013217	-0.093392	-0.071148	-0.060775	-0.046288	-0.032081	-0.015203	-0.001492
	224.99	0.446771	0.450791	0.420299	0.38212	0.326536	0.239728	0.115107	-0.109484	-0.086113	-0.065684	-0.056023	-0.041156	-0.022779	-0.010443	-0.101623	-0.080136	-0.06519	-0.051035	-0.041255	-0.024929	-0.010058
	225.21	0.449456	0.453057	0.422402	0.386226	0.324165	0.237272	0.120172	-0.105221	-0.083976	-0.065577	-0.054766	-0.038139	-0.018023	-0.000612	-0.099623	-0.079108	-0.0649	-0.053843	-0.037709	-0.016586	-0.005252
	225.41	0.450911	0.453303	0.424692	0.385413	0.325526	0.235864	0.112346	-0.113167	-0.090323	-0.068806	-0.061931	-0.044701	-0.02552	-0.01027	-0.096588	-0.080727	-0.066019	-0.046614	-0.035003	-0.021601	-0.009793
	225.6	0.448551	0.449703	0.420071	0.38597	0.331904	0.233582	0.109591	-0.111878	-0.083196	-0.066997	-0.057289	-0.042764	-0.021161	-0.002945	-0.09817	-0.081322	-0.069709	-0.051288	-0.038595	-0.023412	-0.005786
	225.8	0.449189	0.454079	0.427287	0.384332	0.329844	0.235852	0.115569	-0.11292	-0.092022	-0.070408	-0.058741	-0.043572	-0.030016	-0.006599	-0.102618	-0.077814	-0.066159	-0.052638	-0.037755	-0.021338	-0.009783
	226.01	0.449541	0.452764	0.419649	0.386448	0.326493	0.236953	0.114332	-0.106571	-0.085384	-0.066527	-0.058801	-0.041655	-0.019964	-0.00771	-0.095759	-0.072051	-0.05978	-0.041709	-0.038782	-0.015717	-0.003102
	226.19	0.450793	0.45332	0.425374	0.387168	0.328856	0.237988	0.119033	-0.10837	-0.081404	-0.063748	-0.056144	-0.042833	-0.022653	-0.0097	-0.099964	-0.079604	-0.067106	-0.050895	-0.032792	-0.018802	-0.00691
	226.43	0.451812	0.450106	0.422638	0.389004	0.328238	0.237484	0.118988	-0.112394	-0.087354	-0.06806	-0.059891	-0.045814	-0.027039	-0.007444	-0.102689	-0.079768	-0.068583	-0.049173	-0.035139	-0.02041	-0.010643
	226.6	0.454653	0.456305	0.426492	0.388636	0.330849	0.244772	0.118326	-0.104751	-0.080494	-0.063125	-0.054281	-0.039097	-0.017669	-0.002844	-0.097048	-0.081679	-0.066343	-0.050495	-0.036912	-0.019231	-0.007666
	226.79	0.449834	0.451612	0.420786	0.383951	0.325743	0.23587	0.119464	-0.111811	-0.086364	-0.069395	-0.054559	-0.046959	-0.024695	-0.005155	-0.095208	-0.076286	-0.064396	-0.048236	-0.03869	-0.014514	-0.002724
	227.01	0.451123	0.450814	0.42592	0.389812	0.332198	0.244814	0.118037	-0.112127	-0.083474	-0.069248	-0.059393	-0.043513	-0.024273	-0.005892	-0.100648	-0.079652	-0.071867	-0.052806	-0.04292	-0.022971	-0.014956
	227.21	0.451218	0.454039	0.425503	0.385228	0.324068	0.237466	0.115701	-0.111553	-0.089281	-0.066417	-0.060645	-0.045738	-0.02564	-0.009199	-0.092774	-0.079676	-0.063574	-0.04876	-0.035457	-0.019348	-0.003419
	227.41	0.457832	0.460299	0.425578	0.39356	0.332426	0.244039	0.128592	-0.108791	-0.084033	-0.064997	-0.057117	-0.04621	-0.025194	-0.006197	-0.099356	-0.081766	-0.068306	-0.050886	-0.038344	-0.017295	-0.003627
	227.6	0.452656	0.455663	0.428194	0.386946	0.328499	0.241823	0.120663	-0.112207	-0.087616	-0.068079	-0.058948	-0.040355	-0.02143	-0.005224	-0.094689	-0.083312	-0.072709	-0.053166	-0.040535	-0.021956	-0.00938
	227.82	0.453273	0.454928	0.424181	0.390838	0.332572	0.240824	0.122355	-0.108984	-0.080594	-0.064068	-0.054299	-0.036958	-0.02429	-0.008212	-0.093706	-0.081161	-0.065095	-0.045749	-0.039516	-0.023887	-0.011883
	228	0.452478	0.451494	0.424158	0.389091	0.331652	0.23954	0.122462	-0.103214	-0.080026	-0.060196	-0.044268	-0.032032	-0.012506	0.000125	-0.097161	-0.079545	-0.070874	-0.052921	-0.042906	-0.022237	-0.006035
	228.21	0.448649	0.454533	0.421908	0.387852	0.325322	0.2378	0.113389	-0.110349	-0.084034	-0.064571	-0.055315	-0.039082	-0.019225	-0.007591	-0.09318	-0.076592	-0.063038	-0.049905	-0.033473	-0.018905	-0.00758
	228.41	0.452961	0.452747	0.427608	0.389323	0.325399	0.239067	0.119447	-0.110283	-0.086717	-0.070635	-0.057412	-0.046393	-0.027152	-0.008193	-0.093329	-0.077593	-0.06271	-0.046679	-0.03775	-0.01656	-0.00436
	228.6	0.458535	0.458488	0.427746	0.394935	0.329589	0.244946	0.119936	-0.107682	-0.083759	-0.065276	-0.05119	-0.043831	-0.025835	-0.00668	-0.107631	-0.085443	-0.075043	-0.051304	-0.043963	-0.02318	-0.011428
	228.8	0.456048	0.457051	0.426211	0.388846	0.325481	0.241048	0.117873	-0.104923	-0.080395	-0.062066	-0.05342	-0.03898	-0.021082	-0.005497	-0.103183	-0.080627	-0.070215	-0.051409	-0.04103	-0.024725	-0.013476
	229	0.448778	0.453885	0.422037	0.385054	0.324026	0.243312	0.118696	-0.109908	-0.082614	-0.065975	-0.055854	-0.0428	-0.023519	-0.005109	-0.092383	-0.079426	-0.062523	-0.044942	-0.037456	-0.020337	-0.001966
	229.21	0.450103	0.454244	0.427474	0.391677	0.32562	0.240945	0.115658	-0.103304	-0.07841	-0.060867	-0.05601	-0.034645	-0.013967	-0.002908	-0.095048	-0.07805	-0.059655	-0.046724	-0.037121	-0.021431	-0.006371
	229.41	0.453205	0.451648	0.426196	0.387618	0.325669	0.241481	0.116665	-0.107996	-0.080056	-0.064023	-0.051952	-0.042156	-0.018364	-0.006148	-0.093433	-0.081757	-0.061713	-0.042739	-0.033546	-0.019046	-0.000729
	229.61	0.45565	0.457526	0.426801	0.389171	0.332192	0.240248	0.12227	-0.107412	-0.082592	-0.063415	-0.055331	-0.039252	-0.022639	-0.006928	-0.093465	-0.074883	-0.061396	-0.049082	-0.033799	-0.015841	-0.000982
	229.8	0.450625	0.452777	0.423231	0.387189	0.331799	0.237779	0.118742	-0.113869	-0.084159	-0.069474	-0.057432	-0.046494	-0.023358	-0.009089	-0.103072	-0.078349	-0.066194	-0.051811	-0.037369	-0.024669	-0.006931
	230	0.446288	0.447304	0.42707	0.393274	0.325688	0.235115	0.116508	-0.114242	-0.092641	-0.068776	-0.056595	-0.041543	-0.025559	-0.009893	-0.099336	-0.077209	-0.067037	-0.047832	-0.036449	-0.02172	-0.00526
	230.2	0.447629	0.446512	0.420378	0.381713	0.327141	0.231929	0.112395	-0.116284	-0.081837	-0.070403	-0.062528	-0.045086	-0.023476	-0.006253	-0.097838	-0.079275	-0.065555	-0.053056	-0.04303	-0.020113	-0.007382
	230.41	0.448164	0.450209	0.423296	0.392612	0.328087	0.238592	0.116309	-0.105441	-0.084545	-0.066247	-0.053402	-0.036307	-0.019138	-0.008377	-0.100308	-0.07974	-0.069513	-0.050894	-0.03777	-0.018969	-0.007674
	230.59	0.450444	0.453639	0.424077	0.388273	0.330836	0.239123	0.120103	-0.110106	-0.085372	-0.066044	-0.057796	-0.040092	-0.020062	-0.006893	-0.092785	-0.079316	-0.066396	-0.046604	-0.034229	-0.021211	-0.00692
	230.81	0.442764	0.45047	0.423275	0.391188	0.327369	0.240769	0.118655	-0.116475	-0.083498	-0.067172	-0.057239	-0.042073	-0.023234	-0.00879	-0.09682	-0.081571	-0.064613	-0.049324	-0.03557	-0.01917	-0.00524
	231.01	0.453703	0.454562	0.430686	0.388822	0.334674	0.2417	0.117596	-0.107994	-0.09048	-0.069989	-0.056277	-0.040107	-0.026861	-0.007529	-0.089437	-0.080215	-0.066321	-0.049294	-0.03632	-0.020146	-0.004024
	231.2	0.448058	0.455948	0.42417	0.390134	0.326964	0.24013	0.114444	-0.113183	-0.094047	-0.072531	-0.062178	-0.046742	-0.029012	-0.015318	-0.097616	-0.077091	-0.064884	-0.047759	-0.034372	-0.015878	-0.006598
	231.4	0.44704	0.44987	0.424024	0.38515	0.323362	0.239247	0.114479	-0.112333	-0.083848	-0.066279	-0.052658	-0.044485	-0.021313	-0.005085	-0.095511	-0.078116	-0.062002	-0.047222	-0.036468	-0.018633	-0.001805
	231.61	0.450962	0.449612	0.423953	0.38481	0.329756	0.242831	0.121199	-0.10947	-0.085454	-0.067667	-0.058103	-0.045031	-0.023114	-0.005077	-0.096973	-0.076647	-0.059449	-0.044425	-0.030068	-0.011938	-0.003596
	231.79	0.444664	0.449608	0.420681	0.38456	0.328718	0.240013	0.120555	-0.113588	-0.088093	-0.069151	-0.057993	-0.042194	-0.026751	-0.007613	-0.101384	-0.079415	-0.069037	-0.05124	-0.042185	-0.022998	-0.011777
	232	0.451417	0.453315	0.425746	0.384573	0.328019	0.242483	0.117617	-0.106587	-0.083752	-0.066927	-0.056108	-0.041635	-0.023637	-0.005225	-0.095291	-0.075732	-0.061188	-0.04597	-0.035848	-0.017556	0.002308
	232.2	0.453314	0.447437	0.422753	0.386207	0.328505	0.238621	0.120046	-0.112865	-0.088582	-0.067422	-0.057011	-0.043779	-0.023438	-0.008202	-0.097114	-0.075925	-0.065252	-0.048636	-0.036942	-0.019678	-0.004113
	232.4	0.446897	0.45127	0.424258	0.384762	0.326477	0.23565	0.115473	-0.115365	-0.085945	-0.072097	-0.056838	-0.045986	-0.024237	-0.007482	-0.095208	-0.078596	-0.061734	-0.047233	-0.033689	-0.013423	-0.004023
	232.61	0.449271	0.457649	0.430756	0.391053	0.328485	0.247645	0.123268	-0.106969	-0.083099	-0.066179	-0.054705	-0.038797	-0.022269	-0.007813	-0.090597	-0.080375	-0.065231	-0.045999	-0.033038	-0.017206	0.001261
	232.79	0.444975	0.453045	0.420911	0.38107	0.327667	0.241023	0.113879	-0.108248	-0.085615	-0.07048	-0.057413	-0.042311	-0.022442	-0.006397	-0.098627	-0.080637	-0.067321	-0.048588	-0.032984	-0.014874	-0.006128
	233	0.44852	0.453617	0.423367	0.38773	0.328911	0.23864	0.117023	-0.108858	-0.086078	-0.064639	-0.056655	-0.040268	-0.024107	-0.010063	-0.095139	-0.080891	-0.071803	-0.052474	-0.03813	-0.017466	-0.008037
	233.21	0.451741	0.449218	0.421826	0.386182	0.325835	0.23852	0.113532	-0.103497	-0.077835	-0.063047	-0.053702	-0.037817	-0.014224	-0.004819	-0.096174	-0.079788	-0.064623	-0.048038	-0.038449	-0.020713	-0.006905
	233.4	0.447209	0.45274	0.423584	0.385966	0.32605	0.241043	0.11431	-0.110364	-0.089103	-0.069944	-0.057178	-0.043233	-0.024082	-0.009506	-0.103549	-0.084193	-0.068625	-0.054555	-0.044073	-0.023337	-0.009676
	233.59	0.450484	0.452272	0.428013	0.386935	0.327548	0.2341	0.116476	-0.113932	-0.09024	-0.069409	-0.056871	-0.0452	-0.021353	-0.00928	-0.097472	-0.079905	-0.066744	-0.050204	-0.037008	-0.023779	-0.009837
	233.81	0.44799	0.458351	0.427013	0.391313	0.330921	0.238879	0.120507	-0.109048	-0.083669	-0.065681	-0.060848	-0.043415	-0.020909	-0.008451	-0.101222	-0.082901	-0.065343	-0.056456	-0.040907	-0.022634	-0.008067
	234.01	0.459551	0.452549	0.42676	0.393027	0.335335	0.246838	0.122785	-0.109652	-0.083085	-0.063695	-0.055725	-0.038613	-0.021914	-0.006749	-0.099881	-0.078349	-0.069552	-0.053197	-0.040422	-0.019166	-0.005261
	234.21	0.451124	0.454545	0.424933	0.38962	0.332634	0.240651	0.11829	-0.107728	-0.082411	-0.066822	-0.054622	-0.043087	-0.022129	-0.00625	-0.09472	-0.07595	-0.062645	-0.044957	-0.032063	-0.016585	-0.00211
	234.4	0.454838	0.453475	0.425767	0.386184	0.3298	0.237386	0.121672	-0.109068	-0.087198	-0.069276	-0.057093	-0.043955	-0.026145	-0.009407	-0.09631	-0.076115	-0.064612	-0.050149	-0.036961	-0.014994	-0.008076
	234.6	0.449805	0.45146	0.424077	0.388133	0.324993	0.235056	0.117403	-0.112302	-0.08394	-0.066889	-0.054908	-0.039773	-0.018181	-0.005239	-0.096026	-0.076194	-0.061778	-0.04559	-0.037889	-0.017793	-0.004571
	234.81	0.456448	0.456854	0.431035	0.39072	0.331474	0.243702	0.119993	-0.113645	-0.090821	-0.071092	-0.060637	-0.043339	-0.025818	-0.009134	-0.094204	-0.078215	-0.061156	-0.044838	-0.033588	-0.01215	-0.002091
	235.01	0.450694	0.458523	0.429861	0.394344	0.331358	0.243808	0.123892	-0.110106	-0.085931	-0.068334	-0.059256	-0.044792	-0.02436	-0.007291	-0.100478	-0.074337	-0.067286	-0.049718	-0.038317	-0.024595	-0.00546
	235.21	0.454338	0.454589	0.425258	0.389131	0.330704	0.237619	0.119555	-0.115701	-0.088608	-0.071307	-0.058492	-0.044147	-0.027214	-0.006159	-0.097831	-0.079564	-0.061958	-0.048405	-0.03811	-0.015435	-0.009797
	235.41	0.44911	0.452316	0.424856	0.385863	0.329283	0.239064	0.116397	-0.114362	-0.081011	-0.069973	-0.055659	-0.042276	-0.021608	-0.006548	-0.097637	-0.077748	-0.067109	-0.045904	-0.038012	-0.022613	-0.008153
	235.6	0.450913	0.455378	0.42397	0.386903	0.327846	0.240637	0.117539	-0.111321	-0.088658	-0.068231	-0.05857	-0.040728	-0.021135	-0.008471	-0.095102	-0.074645	-0.062851	-0.048489	-0.038466	-0.017862	-0.002137
	235.8	0.454388	0.45825	0.430476	0.39385	0.333009	0.245133	0.128293	-0.105373	-0.083396	-0.066054	-0.05437	-0.043983	-0.021234	-0.00312	-0.100517	-0.078417	-0.072038	-0.05715	-0.044022	-0.021391	-0.007858
	236.01	0.450341	0.452834	0.425591	0.390467	0.329109	0.239345	0.122777	-0.110519	-0.082406	-0.067422	-0.059264	-0.041713	-0.021303	-0.009918	-0.099469	-0.077311	-0.070067	-0.049954	-0.037765	-0.018729	-0.004863
	236.21	0.446407	0.453928	0.426591	0.383075	0.326413	0.240952	0.116033	-0.112168	-0.086016	-0.065284	-0.054763	-0.040324	-0.022158	-0.005017	-0.095011	-0.0765	-0.06122	-0.047525	-0.036034	-0.02239	-0.00659
	236.41	0.449141	0.451476	0.426099	0.388066	0.326323	0.238512	0.121649	-0.114483	-0.090616	-0.0693	-0.059969	-0.047993	-0.023561	-0.007701	-0.093112	-0.077535	-0.062281	-0.049913	-0.031421	-0.017632	-0.005947
	236.6	0.451004	0.450957	0.427075	0.386134	0.327487	0.244244	0.117367	-0.110164	-0.087091	-0.065237	-0.056472	-0.042604	-0.021571	-0.00818	-0.097213	-0.081864	-0.067549	-0.049541	-0.03605	-0.018853	-0.006335
	236.8	0.450455	0.448317	0.421259	0.3847	0.327733	0.239122	0.11521	-0.111736	-0.086749	-0.06974	-0.055204	-0.0431	-0.025535	-0.010392	-0.09934	-0.083311	-0.064447	-0.053002	-0.034207	-0.018169	-0.005055
	237	0.447487	0.44898	0.419221	0.386737	0.32525	0.234482	0.118154	-0.105892	-0.082579	-0.064821	-0.054307	-0.038038	-0.023137	-0.00725	-0.093774	-0.071553	-0.061754	-0.042091	-0.031989	-0.013799	-0.000333
	237.21	0.450527	0.454877	0.427597	0.388828	0.327857	0.241943	0.118215	-0.110535	-0.086198	-0.06566	-0.059893	-0.041947	-0.022583	-0.003535	-0.10006	-0.078677	-0.068821	-0.049618	-0.034604	-0.021161	-0.00456
	237.39	0.451834	0.452597	0.426199	0.389599	0.328337	0.245527	0.11546	-0.110248	-0.085792	-0.068673	-0.057564	-0.043387	-0.024312	-0.009661	-0.096777	-0.076727	-0.064397	-0.047396	-0.033298	-0.016922	-0.004894
	237.61	0.459147	0.462678	0.428615	0.395108	0.336226	0.246235	0.128326	-0.11262	-0.090198	-0.069724	-0.057269	-0.044499	-0.023988	-0.010529	-0.093055	-0.076305	-0.060521	-0.040772	-0.033097	-0.011277	0.001158
	237.8	0.451935	0.450292	0.425384	0.388693	0.33037	0.23791	0.119029	-0.115187	-0.085625	-0.070232	-0.05585	-0.044365	-0.026546	-0.011156	-0.100099	-0.08255	-0.067861	-0.053162	-0.040469	-0.022686	-0.003612
	237.99	0.453572	0.453933	0.424878	0.39053	0.333776	0.242012	0.116198	-0.110593	-0.08724	-0.063433	-0.054796	-0.040507	-0.021213	-0.009047	-0.097425	-0.078353	-0.065875	-0.048786	-0.039876	-0.021819	-0.003899
	238.21	0.45121	0.450831	0.428014	0.389203	0.328793	0.240682	0.117133	-0.108515	-0.0857	-0.07247	-0.059962	-0.041722	-0.021538	-0.003852	-0.095451	-0.0726	-0.067099	-0.047765	-0.031185	-0.017904	-0.007922
	238.41	0.45822	0.456556	0.429894	0.395497	0.334615	0.248365	0.120381	-0.108003	-0.086564	-0.066219	-0.057813	-0.046034	-0.022395	-0.005934	-0.097319	-0.079021	-0.063092	-0.045497	-0.036846	-0.014087	-0.003099
	238.6	0.45877	0.457489	0.425485	0.396422	0.330105	0.246789	0.123257	-0.111657	-0.089642	-0.067826	-0.056357	-0.0415	-0.022282	-0.008741	-0.100394	-0.079926	-0.069342	-0.049823	-0.039548	-0.023184	-0.006365
	238.81	0.449316	0.451157	0.423777	0.392365	0.330267	0.240789	0.121161	-0.115646	-0.088798	-0.070775	-0.058476	-0.046587	-0.022167	-0.00925	-0.09814	-0.077335	-0.066714	-0.04775	-0.03797	-0.019256	-0.009416
	239	0.448155	0.451241	0.421792	0.38655	0.327796	0.233086	0.115593	-0.104714	-0.079949	-0.063438	-0.050867	-0.038074	-0.019121	0.001649	-0.10052	-0.075885	-0.068408	-0.048143	-0.034663	-0.013669	-0.004529
	239.2	0.449612	0.459028	0.425396	0.393329	0.331034	0.243487	0.120983	-0.112596	-0.084513	-0.068092	-0.060721	-0.044829	-0.025457	-0.006396	-0.09943	-0.07526	-0.066167	-0.050649	-0.036089	-0.018271	-0.006693
	239.41	0.451578	0.452457	0.427095	0.389272	0.331849	0.238971	0.118615	-0.106686	-0.083771	-0.059744	-0.051491	-0.039817	-0.015655	-0.005194	-0.096872	-0.078475	-0.063832	-0.045997	-0.033522	-0.016552	-0.006668
	239.61	0.455057	0.457154	0.42885	0.391632	0.331878	0.243419	0.120226	-0.111823	-0.086281	-0.069435	-0.059752	-0.045051	-0.026446	-0.013289	-0.102983	-0.080134	-0.067719	-0.055185	-0.041996	-0.021668	-0.009732
	239.81	0.452811	0.452836	0.42721	0.394439	0.334531	0.239445	0.123405	-0.107682	-0.077581	-0.062872	-0.054318	-0.037072	-0.020486	-0.00446	-0.095586	-0.076289	-0.063454	-0.048182	-0.038174	-0.016918	-0.00054
	240	0.451548	0.458012	0.425069	0.389662	0.332138	0.244245	0.121359	-0.102967	-0.080232	-0.061976	-0.051875	-0.039955	-0.01634	0.002405	-0.096162	-0.076545	-0.058691	-0.043617	-0.034278	-0.0121	0.000722
	240.2	0.445644	0.452032	0.42285	0.385027	0.326862	0.240668	0.115999	-0.121529	-0.09141	-0.075449	-0.065429	-0.051139	-0.032395	-0.013371	-0.100846	-0.077235	-0.063882	-0.05208	-0.037658	-0.022428	-0.008976
	240.41	0.452903	0.45196	0.423711	0.386825	0.330051	0.2424	0.117254	-0.106106	-0.087388	-0.065033	-0.055248	-0.040446	-0.021633	-0.009034	-0.096452	-0.080332	-0.066766	-0.051482	-0.037072	-0.016986	-0.005862
	240.59	0.449861	0.458295	0.42581	0.392813	0.33043	0.241027	0.120694	-0.11102	-0.088367	-0.072329	-0.057952	-0.043077	-0.024705	-0.009879	-0.100848	-0.081326	-0.066549	-0.053567	-0.041313	-0.02136	-0.009645
	240.81	0.450809	0.454811	0.421933	0.387018	0.332081	0.241056	0.113746	-0.106027	-0.080039	-0.06365	-0.05293	-0.03635	-0.022344	-0.000434	-0.1018	-0.077676	-0.070203	-0.057614	-0.037638	-0.020723	-0.008245
	241.01	0.45251	0.454161	0.425437	0.38579	0.330387	0.24214	0.115291	-0.112128	-0.088102	-0.064492	-0.059646	-0.041387	-0.024943	-0.008521	-0.098689	-0.080471	-0.068889	-0.051273	-0.038995	-0.020946	-0.007724
	241.2	0.450683	0.454014	0.430129	0.393026	0.33001	0.247773	0.121327	-0.10904	-0.084825	-0.070514	-0.057578	-0.041668	-0.020401	-0.005028	-0.096405	-0.077954	-0.06498	-0.04557	-0.035428	-0.009048	-0.005518
	241.4	0.454085	0.456307	0.426772	0.390978	0.331686	0.240628	0.122442	-0.111162	-0.086407	-0.067677	-0.059025	-0.044563	-0.027455	-0.008483	-0.096946	-0.07887	-0.064131	-0.048815	-0.027413	-0.020615	-0.000841
	241.61	0.451965	0.454194	0.42806	0.388603	0.329569	0.240413	0.117	-0.109499	-0.081745	-0.067348	-0.053923	-0.040723	-0.024203	-0.009473	-0.102045	-0.081236	-0.068134	-0.053901	-0.042273	-0.027905	-0.005628
	241.81	0.452725	0.44942	0.425762	0.385893	0.325819	0.241072	0.120065	-0.109005	-0.083533	-0.064171	-0.057393	-0.04361	-0.023885	-0.008094	-0.101181	-0.084127	-0.064433	-0.049822	-0.044329	-0.023111	-0.007778
	242.01	0.449099	0.454461	0.420207	0.38901	0.330514	0.243748	0.116623	-0.109165	-0.083795	-0.068866	-0.058717	-0.044406	-0.023259	-0.006574	-0.09638	-0.082554	-0.064359	-0.048569	-0.032938	-0.014777	-0.003948
	242.2	0.452954	0.457684	0.428874	0.392615	0.334245	0.247605	0.124184	-0.109296	-0.085145	-0.06664	-0.05812	-0.04111	-0.021004	-0.005939	-0.096689	-0.075969	-0.065144	-0.047137	-0.037205	-0.01606	-0.005322
	242.4	0.451368	0.452599	0.423369	0.384403	0.331428	0.246817	0.120333	-0.112521	-0.086963	-0.066202	-0.060297	-0.043918	-0.022216	-0.007433	-0.098956	-0.075331	-0.061179	-0.048187	-0.033256	-0.011863	-0.00249
	242.61	0.456569	0.452613	0.428376	0.390505	0.330566	0.238421	0.118658	-0.115668	-0.089535	-0.066813	-0.060363	-0.044306	-0.025826	-0.006307	-0.102019	-0.080343	-0.068877	-0.052224	-0.03635	-0.018631	-0.007197
	242.79	0.447301	0.458857	0.42652	0.391128	0.327837	0.245332	0.121597	-0.103866	-0.078859	-0.061886	-0.049364	-0.039131	-0.017182	-0.002651	-0.09743	-0.081152	-0.064514	-0.050274	-0.036485	-0.017361	-0.005224
	243.01	0.452302	0.455715	0.430551	0.393755	0.332963	0.244941	0.122814	-0.11329	-0.088526	-0.073356	-0.061165	-0.046188	-0.027021	-0.007716	-0.097062	-0.084059	-0.065985	-0.04749	-0.037755	-0.02097	-0.005255
	243.21	0.452657	0.455088	0.428065	0.392289	0.329556	0.245492	0.119502	-0.115467	-0.08556	-0.070405	-0.063108	-0.044338	-0.023854	-0.008567	-0.101084	-0.075634	-0.064252	-0.050449	-0.039	-0.02045	-0.003306
	243.4	0.451252	0.454055	0.423156	0.39024	0.33185	0.240048	0.117638	-0.109548	-0.084924	-0.070532	-0.058691	-0.045517	-0.025687	-0.011283	-0.100829	-0.079833	-0.067817	-0.051251	-0.040117	-0.018437	-0.006519
	243.59	0.453448	0.456805	0.424026	0.388614	0.332191	0.243983	0.122025	-0.110402	-0.085882	-0.064488	-0.053633	-0.044215	-0.022257	-0.009905	-0.100234	-0.080181	-0.069591	-0.050829	-0.035961	-0.020702	-0.007744
	243.81	0.450077	0.454738	0.422398	0.388773	0.326016	0.237975	0.118384	-0.110795	-0.082204	-0.065295	-0.056713	-0.044936	-0.023542	-0.005348	-0.09569	-0.077331	-0.066012	-0.0465	-0.03746	-0.01839	-0.003753
	244.01	0.452847	0.456515	0.427168	0.389993	0.332887	0.24116	0.123118	-0.114109	-0.083675	-0.067651	-0.055456	-0.039666	-0.023056	-0.007227	-0.095057	-0.079782	-0.066307	-0.04864	-0.034704	-0.020018	-0.001252
	244.2	0.452949	0.452431	0.42756	0.391082	0.334479	0.242521	0.124281	-0.10991	-0.088789	-0.068176	-0.056539	-0.048018	-0.022586	-0.010611	-0.100967	-0.08023	-0.067653	-0.048376	-0.038503	-0.020218	-0.006026
	244.41	0.455208	0.456726	0.425215	0.392155	0.333196	0.239983	0.121045	-0.10561	-0.081103	-0.062264	-0.056888	-0.043953	-0.022428	-0.004809	-0.100473	-0.081714	-0.069654	-0.048861	-0.042382	-0.023351	-0.011403
	244.6	0.453185	0.458634	0.428085	0.393989	0.335282	0.243965	0.124764	-0.109983	-0.083464	-0.069199	-0.05418	-0.042574	-0.021749	-0.005721	-0.098624	-0.078733	-0.066858	-0.0493	-0.041393	-0.019084	-0.006506
	244.8	0.456519	0.460421	0.429435	0.399223	0.330717	0.244523	0.125635	-0.107511	-0.079427	-0.06632	-0.051494	-0.035399	-0.017632	-0.002492	-0.099858	-0.080521	-0.064236	-0.04872	-0.037284	-0.019135	-0.004333
	245.01	0.447546	0.450064	0.427419	0.387069	0.326655	0.243127	0.114956	-0.107267	-0.083326	-0.067303	-0.053443	-0.038152	-0.025608	-0.008168	-0.101104	-0.082637	-0.069454	-0.052103	-0.041023	-0.020156	-0.010324
	245.21	0.447048	0.451942	0.424505	0.388253	0.326982	0.239056	0.116677	-0.112128	-0.084924	-0.068413	-0.05682	-0.044247	-0.022054	-0.009839	-0.092774	-0.071873	-0.062502	-0.044616	-0.032081	-0.01527	-0.00245
	245.4	0.457056	0.459451	0.42793	0.390486	0.330769	0.244877	0.120912	-0.115131	-0.088593	-0.06923	-0.055886	-0.046481	-0.026337	-0.006528	-0.103907	-0.076163	-0.065833	-0.052526	-0.038485	-0.023431	-0.009737
	245.6	0.454268	0.455122	0.428007	0.392796	0.326343	0.244023	0.119804	-0.106244	-0.085599	-0.06805	-0.050146	-0.042093	-0.019696	-0.007041	-0.096228	-0.07985	-0.064607	-0.051093	-0.041691	-0.019869	-0.007071
	245.79	0.451481	0.45091	0.425088	0.38963	0.332422	0.242256	0.115377	-0.1079	-0.084879	-0.068337	-0.054906	-0.039503	-0.022183	-0.007711	-0.100343	-0.079052	-0.063827	-0.053031	-0.036843	-0.018775	-0.004682
	245.99	0.447912	0.450184	0.420783	0.385527	0.328246	0.237951	0.114789	-0.108911	-0.08422	-0.068204	-0.05738	-0.042412	-0.024689	-0.005169	-0.095987	-0.074048	-0.065383	-0.04468	-0.036933	-0.01809	-0.003342
	246.21	0.446869	0.458911	0.424393	0.390369	0.333304	0.241269	0.123159	-0.106814	-0.082136	-0.063021	-0.052969	-0.040083	-0.019054	-0.010269	-0.099503	-0.075942	-0.062317	-0.039629	-0.036648	-0.018314	-0.005824
	246.41	0.45417	0.459429	0.427986	0.392744	0.334186	0.247516	0.126011	-0.107656	-0.082611	-0.068699	-0.055162	-0.03905	-0.023804	-0.009737	-0.09835	-0.079673	-0.06483	-0.051156	-0.03781	-0.018896	-0.00481
	246.61	0.452533	0.457855	0.427336	0.390351	0.327845	0.244983	0.119685	-0.107011	-0.082577	-0.065815	-0.05576	-0.040339	-0.019722	-0.001748	-0.097414	-0.078902	-0.066079	-0.045352	-0.037089	-0.01705	-0.00687
	246.79	0.453908	0.456421	0.427298	0.390571	0.333032	0.243174	0.123256	-0.104716	-0.084996	-0.064692	-0.054586	-0.037473	-0.018566	-0.001501	-0.095626	-0.076062	-0.067248	-0.046647	-0.034742	-0.017815	-0.0074
	247	0.457187	0.459407	0.428031	0.391367	0.331331	0.246644	0.12073	-0.108074	-0.083214	-0.065346	-0.054414	-0.043677	-0.024905	-0.008252	-0.099034	-0.079202	-0.070392	-0.051288	-0.041786	-0.022537	-0.010163
	247.21	0.456095	0.458508	0.430873	0.395314	0.333446	0.248249	0.125671	-0.105144	-0.084634	-0.067303	-0.05176	-0.03974	-0.026457	-0.007732	-0.095876	-0.074795	-0.061915	-0.045663	-0.038387	-0.021144	-0.004204
	247.41	0.455372	0.454666	0.430912	0.394035	0.335548	0.247644	0.123411	-0.111518	-0.080725	-0.072053	-0.057685	-0.042998	-0.022826	-0.00583	-0.099338	-0.082863	-0.064064	-0.052286	-0.036474	-0.022329	-0.007311
	247.61	0.45807	0.460761	0.434401	0.393986	0.338407	0.246905	0.122148	-0.102735	-0.078136	-0.05967	-0.053422	-0.038886	-0.016047	-0.000489	-0.099473	-0.072981	-0.065008	-0.047372	-0.038063	-0.019569	-0.007097
	247.82	0.452005	0.455613	0.422236	0.388893	0.324161	0.239769	0.122012	-0.107976	-0.081062	-0.066596	-0.053954	-0.042152	-0.022824	-0.002329	-0.090743	-0.073869	-0.060652	-0.04515	-0.032877	-0.016848	-0.004277
	248	0.451645	0.451872	0.427689	0.393089	0.332687	0.24653	0.120309	-0.112565	-0.091119	-0.071018	-0.065323	-0.042009	-0.030477	-0.007911	-0.096171	-0.07669	-0.064167	-0.046314	-0.03787	-0.013753	-0.005317
	248.21	0.457698	0.458612	0.437161	0.393143	0.337232	0.245207	0.122022	-0.110508	-0.082566	-0.06605	-0.058091	-0.041039	-0.023722	-0.004696	-0.096635	-0.079164	-0.063593	-0.046617	-0.037441	-0.018032	-0.004307
	248.41	0.452948	0.452914	0.427263	0.390646	0.328724	0.244301	0.122193	-0.110801	-0.083088	-0.066935	-0.052664	-0.036724	-0.021374	-0.004785	-0.097304	-0.079632	-0.065698	-0.046428	-0.040633	-0.020232	-0.003638
	248.61	0.454504	0.455657	0.425366	0.388675	0.329481	0.242859	0.122075	-0.107702	-0.083865	-0.06339	-0.054849	-0.038012	-0.022018	-0.008587	-0.09672	-0.080085	-0.060034	-0.051083	-0.036593	-0.015021	-0.009021
	248.8	0.452459	0.455167	0.428805	0.388828	0.329212	0.245847	0.1226	-0.109748	-0.086896	-0.066502	-0.055244	-0.045394	-0.024612	-0.009479	-0.107439	-0.079188	-0.06603	-0.051313	-0.044727	-0.024225	-0.008831
	249	0.451067	0.456532	0.430225	0.392274	0.32984	0.246755	0.126219	-0.110158	-0.088441	-0.070992	-0.059581	-0.046526	-0.02471	-0.009775	-0.096997	-0.075413	-0.066621	-0.049919	-0.038085	-0.019687	-0.002158
	249.19	0.447271	0.450213	0.426059	0.390288	0.332652	0.244565	0.122767	-0.110902	-0.086832	-0.065707	-0.056855	-0.042931	-0.029142	-0.005635	-0.097032	-0.07621	-0.066963	-0.046715	-0.039352	-0.015641	-0.003503
	249.41	0.447965	0.448478	0.422339	0.385993	0.327295	0.235806	0.117097	-0.110654	-0.083907	-0.062264	-0.056394	-0.039374	-0.024619	-0.002082	-0.104507	-0.082898	-0.070302	-0.055502	-0.047491	-0.024246	-0.010076
	249.61	0.44947	0.454229	0.42479	0.394901	0.332132	0.241891	0.116151	-0.111716	-0.086274	-0.064594	-0.054611	-0.03742	-0.019968	-0.001478	-0.097416	-0.073145	-0.062545	-0.04753	-0.035843	-0.016442	-0.004072
	249.8	0.456023	0.462229	0.429788	0.392328	0.334156	0.247436	0.123853	-0.108911	-0.085491	-0.064773	-0.051956	-0.038671	-0.022191	-0.003193	-0.098399	-0.081474	-0.068021	-0.049059	-0.03978	-0.014131	-0.007075
	250.01	0.45593	0.455682	0.431745	0.390167	0.333003	0.238961	0.120789	-0.110496	-0.087714	-0.068215	-0.054188	-0.044256	-0.021708	-0.004846	-0.093517	-0.077819	-0.06407	-0.048757	-0.034215	-0.017334	0.003113
	250.2	0.457635	0.461336	0.430899	0.39613	0.333354	0.243702	0.124566	-0.10763	-0.085297	-0.06714	-0.053005	-0.041619	-0.027573	-0.006152	-0.102236	-0.086541	-0.071705	-0.059154	-0.044879	-0.028736	-0.014076
	250.39	0.458089	0.45778	0.428771	0.393613	0.332511	0.243651	0.120795	-0.106539	-0.086038	-0.069601	-0.057146	-0.045844	-0.018612	-0.006266	-0.098877	-0.076921	-0.066352	-0.048462	-0.037628	-0.015296	-0.004129
	250.61	0.455941	0.457263	0.431582	0.391425	0.335531	0.246408	0.122606	-0.113214	-0.08872	-0.067802	-0.056589	-0.046052	-0.024285	-0.015708	-0.096024	-0.07911	-0.066432	-0.047431	-0.036094	-0.018868	-0.002924
	250.81	0.44766	0.452804	0.427961	0.391242	0.329163	0.241904	0.119411	-0.11069	-0.084437	-0.067713	-0.056723	-0.043319	-0.022133	-0.007289	-0.100017	-0.080612	-0.066914	-0.049362	-0.037749	-0.017471	-0.006664
	251.01	0.45139	0.456007	0.426585	0.393889	0.332536	0.24381	0.121712	-0.113353	-0.084409	-0.073541	-0.0576	-0.045146	-0.028162	-0.010781	-0.096393	-0.078764	-0.066927	-0.046693	-0.039914	-0.0194	-0.01333
	251.2	0.453564	0.456096	0.425699	0.389969	0.330501	0.243384	0.12247	-0.105324	-0.083122	-0.069881	-0.056546	-0.043117	-0.026101	-0.00498	-0.099788	-0.078079	-0.073484	-0.050183	-0.038568	-0.023438	-0.006077
	251.4	0.451163	0.453102	0.427052	0.38382	0.325199	0.238333	0.112856	-0.106317	-0.081255	-0.067732	-0.057385	-0.045322	-0.026681	-0.009982	-0.103401	-0.079882	-0.068801	-0.05127	-0.036201	-0.018498	-0.00723
	251.59	0.454167	0.459186	0.426543	0.39233	0.333646	0.247868	0.124605	-0.112855	-0.086887	-0.065438	-0.053515	-0.041635	-0.025556	-0.009733	-0.098838	-0.076849	-0.06442	-0.046265	-0.035425	-0.019584	-0.006297
	251.81	0.45206	0.451054	0.426253	0.389107	0.330025	0.242037	0.117254	-0.111689	-0.083123	-0.067712	-0.05586	-0.041791	-0.022235	-0.00427	-0.100835	-0.08332	-0.067376	-0.050898	-0.036793	-0.022917	-0.00659
	252.01	0.455046	0.459282	0.430435	0.391896	0.330976	0.24745	0.122341	-0.110845	-0.087816	-0.067276	-0.059041	-0.045028	-0.021916	-0.010147	-0.096921	-0.076778	-0.066705	-0.043795	-0.031216	-0.011374	-0.003354
	252.2	0.450364	0.452097	0.427336	0.393122	0.327805	0.239885	0.123137	-0.107665	-0.085689	-0.065638	-0.056422	-0.042354	-0.021749	-0.004361	-0.098957	-0.077803	-0.064673	-0.046352	-0.036756	-0.014033	-0.003998
	252.4	0.448849	0.454526	0.423494	0.394455	0.33277	0.242364	0.122314	-0.107662	-0.087106	-0.070135	-0.053863	-0.044748	-0.020926	-0.004041	-0.093212	-0.077117	-0.060933	-0.043996	-0.03372	-0.011509	-0.004114
	252.6	0.45761	0.459989	0.429768	0.390535	0.331328	0.250145	0.128351	-0.113839	-0.089354	-0.069506	-0.058672	-0.040607	-0.022032	-0.009072	-0.091782	-0.075243	-0.061603	-0.046236	-0.030451	-0.015819	-0.003955
	252.81	0.45405	0.461584	0.42722	0.392559	0.325949	0.244252	0.119823	-0.103558	-0.078895	-0.061028	-0.051495	-0.033666	-0.01944	-0.000657	-0.103699	-0.084074	-0.076992	-0.053202	-0.045176	-0.026475	-0.010895
	253.01	0.453316	0.450892	0.426209	0.389818	0.330637	0.239883	0.11943	-0.111505	-0.083579	-0.064105	-0.05459	-0.046113	-0.019672	-0.006717	-0.097856	-0.077177	-0.067937	-0.048726	-0.035914	-0.015812	-0.00573
	253.21	0.449368	0.455736	0.424807	0.389456	0.330127	0.243781	0.121666	-0.108516	-0.08304	-0.064991	-0.05436	-0.041013	-0.020591	-0.004804	-0.09396	-0.08278	-0.067617	-0.049645	-0.037961	-0.020582	-0.007589
	253.4	0.452192	0.456375	0.427079	0.394001	0.333844	0.245624	0.120696	-0.108798	-0.084872	-0.06855	-0.050108	-0.039804	-0.021361	-0.007645	-0.094718	-0.072896	-0.06433	-0.046595	-0.031936	-0.013021	-0.008017
	253.6	0.455336	0.45725	0.426556	0.390834	0.32935	0.242395	0.116361	-0.10626	-0.077055	-0.062734	-0.055111	-0.036701	-0.017608	-0.001796	-0.100369	-0.080738	-0.066922	-0.052155	-0.034724	-0.020072	-0.005044
	253.81	0.450381	0.456029	0.429583	0.393315	0.332174	0.241338	0.118661	-0.107859	-0.079913	-0.065036	-0.054403	-0.043017	-0.023858	-0.004299	-0.096735	-0.081105	-0.070129	-0.04965	-0.038067	-0.016383	-0.00866
	254.01	0.451452	0.452165	0.42156	0.390142	0.32631	0.236792	0.11936	-0.114402	-0.082068	-0.067061	-0.054039	-0.044092	-0.022645	-0.004909	-0.093633	-0.079092	-0.063658	-0.048191	-0.039207	-0.01833	-0.0055
	254.21	0.45347	0.453702	0.428777	0.393067	0.325336	0.240314	0.120239	-0.103641	-0.08309	-0.07026	-0.049496	-0.040812	-0.021398	-0.003892	-0.099434	-0.07825	-0.069111	-0.050458	-0.035252	-0.016963	-0.005734
	254.4	0.453967	0.456708	0.428241	0.388079	0.33134	0.239312	0.120026	-0.109386	-0.089497	-0.063587	-0.060149	-0.038936	-0.02196	-0.008259	-0.095713	-0.080344	-0.07073	-0.056117	-0.037133	-0.02295	-0.004925
	254.6	0.455438	0.453656	0.4299	0.392554	0.330953	0.244277	0.125924	-0.112098	-0.082155	-0.06673	-0.057006	-0.045935	-0.02343	-0.009993	-0.097047	-0.080204	-0.066822	-0.048463	-0.039018	-0.016669	-0.002704
	254.8	0.454152	0.453799	0.427096	0.391748	0.332906	0.24374	0.120025	-0.113171	-0.089335	-0.073358	-0.06118	-0.048383	-0.029041	-0.011895	-0.093191	-0.072171	-0.063963	-0.047378	-0.035729	-0.019946	-0.003335
	255.01	0.456211	0.453913	0.428256	0.393007	0.336228	0.24098	0.119643	-0.103184	-0.084395	-0.065413	-0.052999	-0.039696	-0.01986	-0.004058	-0.096744	-0.075989	-0.065927	-0.049399	-0.038709	-0.020004	-0.005553
	255.21	0.455824	0.459413	0.431217	0.394419	0.334905	0.24531	0.123392	-0.110731	-0.082026	-0.067915	-0.057664	-0.045279	-0.019885	-0.003445	-0.098282	-0.080452	-0.067728	-0.051955	-0.034472	-0.020516	-0.008095
	255.4	0.455866	0.46251	0.430645	0.396899	0.333785	0.24825	0.122509	-0.109104	-0.084858	-0.069299	-0.056872	-0.040613	-0.024803	-0.00668	-0.0966	-0.083714	-0.070604	-0.046999	-0.040311	-0.021663	-0.00995
	255.62	0.458809	0.463546	0.433992	0.399625	0.337242	0.250383	0.127514	-0.112508	-0.086879	-0.067185	-0.05662	-0.048433	-0.025534	-0.00426	-0.098115	-0.080477	-0.069502	-0.04971	-0.038282	-0.023168	-0.002708
	255.8	0.453932	0.457718	0.429884	0.391343	0.332625	0.248711	0.122491	-0.113856	-0.084463	-0.065803	-0.055844	-0.045955	-0.023709	-0.004522	-0.099366	-0.08053	-0.06588	-0.046972	-0.034656	-0.020353	-0.005671
	255.99	0.453483	0.454228	0.43024	0.390229	0.333754	0.246827	0.124472	-0.111384	-0.088332	-0.067121	-0.058222	-0.043953	-0.026314	-0.005798	-0.097376	-0.077244	-0.06186	-0.049792	-0.035888	-0.016804	-0.004773
	256.21	0.45994	0.457317	0.432556	0.395852	0.335304	0.247759	0.124252	-0.115094	-0.084889	-0.06753	-0.060935	-0.046081	-0.024522	-0.00839	-0.09522	-0.075451	-0.06655	-0.049547	-0.035	-0.017927	-0.00324
	256.41	0.453568	0.459638	0.430501	0.390479	0.333393	0.248582	0.123004	-0.108176	-0.085471	-0.066422	-0.057495	-0.045163	-0.027313	-0.007514	-0.103005	-0.078307	-0.069479	-0.0491	-0.037839	-0.024746	-0.008951
	256.6	0.455961	0.452769	0.425029	0.38804	0.327805	0.244318	0.121137	-0.106737	-0.087964	-0.075232	-0.05712	-0.045653	-0.027911	-0.005519	-0.096954	-0.081302	-0.069479	-0.051792	-0.036844	-0.024682	-0.006052
	256.8	0.446744	0.450583	0.427221	0.39026	0.33054	0.241026	0.121288	-0.112828	-0.083289	-0.068804	-0.057925	-0.044417	-0.026706	-0.004412	-0.095792	-0.079109	-0.066283	-0.046965	-0.036986	-0.019528	-0.006547
	257	0.452086	0.459624	0.428238	0.39244	0.333646	0.243234	0.118675	-0.114001	-0.086444	-0.069042	-0.055677	-0.04311	-0.025492	-0.006911	-0.102954	-0.080989	-0.068692	-0.046963	-0.041688	-0.021001	-0.009478
	257.19	0.451384	0.454019	0.426288	0.38667	0.327582	0.246268	0.120206	-0.111379	-0.084681	-0.07148	-0.058023	-0.04347	-0.022247	-0.006205	-0.100753	-0.082039	-0.067632	-0.053117	-0.040018	-0.018781	-0.006737
	257.39	0.452543	0.458757	0.427944	0.393297	0.329368	0.241943	0.121414	-0.106273	-0.085407	-0.067406	-0.053819	-0.040565	-0.017942	-0.002443	-0.09367	-0.077068	-0.066646	-0.04567	-0.035999	-0.020886	-0.005013
	257.61	0.460768	0.460558	0.434157	0.396157	0.335665	0.252406	0.128622	-0.111824	-0.086532	-0.066261	-0.060722	-0.040122	-0.025748	-0.007409	-0.10092	-0.078422	-0.064415	-0.04782	-0.032191	-0.021959	-0.010594
	257.8	0.458011	0.456884	0.430385	0.396376	0.333948	0.246819	0.12182	-0.11254	-0.086298	-0.067007	-0.058356	-0.044802	-0.023397	-0.008162	-0.097265	-0.07736	-0.064589	-0.041123	-0.037636	-0.010608	-0.004346
	258	0.453491	0.455038	0.423727	0.390299	0.333869	0.247321	0.124799	-0.118509	-0.09257	-0.072633	-0.063494	-0.049923	-0.02695	-0.009173	-0.104597	-0.084088	-0.070517	-0.052924	-0.043035	-0.01514	-0.013448
	258.2	0.453232	0.45865	0.430447	0.393281	0.334736	0.247093	0.120445	-0.112783	-0.084477	-0.071247	-0.05898	-0.044321	-0.022559	-0.00921	-0.099543	-0.076498	-0.063325	-0.051301	-0.038699	-0.016643	-0.011623
	258.39	0.451925	0.457671	0.42684	0.389885	0.334104	0.240239	0.121673	-0.109886	-0.084755	-0.067153	-0.053962	-0.043054	-0.021528	-0.007634	-0.097162	-0.078953	-0.06655	-0.048133	-0.034705	-0.018119	-0.010046
	258.61	0.452347	0.456643	0.426719	0.391435	0.334103	0.244343	0.116835	-0.106951	-0.087946	-0.0676	-0.056006	-0.04143	-0.022938	-0.004721	-0.100381	-0.079135	-0.067512	-0.050523	-0.041817	-0.01476	-0.005524
	258.8	0.455508	0.462093	0.433881	0.396088	0.334165	0.248655	0.121664	-0.110045	-0.079006	-0.06154	-0.052694	-0.042431	-0.020498	-0.005058	-0.098725	-0.079588	-0.068288	-0.049939	-0.036145	-0.0218	-0.00773
	259	0.457561	0.4661	0.430437	0.396522	0.339484	0.248616	0.128025	-0.117111	-0.090043	-0.069744	-0.059449	-0.048369	-0.031382	-0.007535	-0.10104	-0.079702	-0.063319	-0.045159	-0.03139	-0.018256	-0.002018
	259.2	0.450716	0.460494	0.424848	0.394028	0.330345	0.244797	0.12259	-0.110016	-0.082683	-0.068494	-0.055343	-0.040119	-0.022844	-0.007131	-0.098742	-0.08195	-0.066028	-0.045956	-0.038468	-0.019307	-0.009956
	259.41	0.450222	0.451153	0.427338	0.393707	0.340094	0.241313	0.119588	-0.111339	-0.088965	-0.071932	-0.06118	-0.044716	-0.026545	-0.009376	-0.097543	-0.07493	-0.06696	-0.043953	-0.039377	-0.017625	-0.001369
	259.61	0.455069	0.459199	0.426873	0.388361	0.327868	0.247987	0.118438	-0.109703	-0.089307	-0.066143	-0.057469	-0.045818	-0.025645	-0.00689	-0.097468	-0.07822	-0.064374	-0.046815	-0.035698	-0.014182	-0.003386
	259.8	0.458192	0.454517	0.424155	0.392627	0.334121	0.246643	0.124451	-0.109644	-0.083405	-0.062941	-0.050911	-0.039792	-0.021943	-0.000156	-0.100115	-0.080591	-0.069308	-0.053276	-0.042413	-0.019934	-0.013451
	260.01	0.451514	0.452749	0.430034	0.388807	0.33183	0.239713	0.119591	-0.104391	-0.082968	-0.063312	-0.048944	-0.038718	-0.018412	-0.000651	-0.100494	-0.082174	-0.066933	-0.048178	-0.039851	-0.017353	-0.004764
	260.2	0.454199	0.457137	0.42584	0.385965	0.332011	0.239791	0.118766	-0.105694	-0.086472	-0.063218	-0.056421	-0.04137	-0.022287	-0.005456	-0.10459	-0.077777	-0.068959	-0.053097	-0.03746	-0.019295	-0.008915
	260.4	0.454764	0.448319	0.424626	0.393099	0.331281	0.24279	0.1183	-0.113433	-0.088223	-0.067406	-0.060586	-0.049597	-0.028344	-0.008441	-0.096474	-0.077964	-0.063568	-0.045733	-0.037966	-0.017579	-0.001986
	260.61	0.45551	0.45298	0.428733	0.389569	0.330005	0.241993	0.120572	-0.107882	-0.086739	-0.06448	-0.055773	-0.039695	-0.020472	-0.004001	-0.095095	-0.080572	-0.064939	-0.048157	-0.034993	-0.016832	-0.006999
	260.79	0.458248	0.454582	0.429981	0.394039	0.334218	0.245495	0.121517	-0.108801	-0.086495	-0.070071	-0.059558	-0.043519	-0.021278	-0.008035	-0.095824	-0.078967	-0.070329	-0.051018	-0.042462	-0.019089	-0.010239
	261.01	0.451601	0.454977	0.421206	0.390724	0.333139	0.245655	0.116419	-0.114472	-0.085313	-0.070757	-0.057779	-0.044063	-0.022403	-0.010348	-0.101166	-0.080253	-0.069763	-0.052777	-0.043081	-0.01708	-0.009153
	261.2	0.455191	0.4564	0.42691	0.395914	0.331082	0.242501	0.120878	-0.110011	-0.087485	-0.069206	-0.059388	-0.042756	-0.024983	-0.005838	-0.094041	-0.084502	-0.063138	-0.051526	-0.039249	-0.019699	-0.007913
	261.4	0.45594	0.457188	0.426713	0.391604	0.331976	0.248074	0.121293	-0.112124	-0.086367	-0.072409	-0.057551	-0.045088	-0.024417	-0.00802	-0.094492	-0.077092	-0.063226	-0.04687	-0.035611	-0.017336	-0.004285
	261.61	0.459889	0.463907	0.434857	0.396564	0.339547	0.250636	0.128243	-0.107789	-0.087277	-0.063979	-0.055049	-0.038993	-0.016459	-0.006957	-0.09905	-0.082468	-0.067255	-0.051117	-0.036471	-0.023948	-0.007631
	261.81	0.451103	0.455654	0.42765	0.389709	0.326277	0.241715	0.12052	-0.11066	-0.084585	-0.064423	-0.054065	-0.041088	-0.021154	-0.00522	-0.097974	-0.083906	-0.067108	-0.047238	-0.041381	-0.022025	-0.003557
	262.01	0.458507	0.459568	0.433538	0.396692	0.336636	0.246936	0.12444	-0.112299	-0.091046	-0.072991	-0.05854	-0.041529	-0.02924	-0.007139	-0.092978	-0.074363	-0.066032	-0.047736	-0.03448	-0.015832	-0.005714
	262.2	0.451473	0.453263	0.42562	0.391852	0.33428	0.248033	0.116599	-0.107326	-0.080228	-0.067205	-0.051416	-0.040631	-0.019717	-0.002877	-0.099964	-0.083607	-0.072497	-0.046136	-0.037548	-0.018881	-0.00902
	262.4	0.454907	0.455171	0.427975	0.391167	0.331498	0.248494	0.119287	-0.113314	-0.084887	-0.071106	-0.056021	-0.045916	-0.021213	-0.00896	-0.094703	-0.078312	-0.060703	-0.049896	-0.034224	-0.014599	-0.006381
	262.6	0.457848	0.454898	0.424038	0.389853	0.32941	0.244685	0.112593	-0.114152	-0.083139	-0.064437	-0.050712	-0.039273	-0.023646	-0.003423	-0.10182	-0.083409	-0.066705	-0.049172	-0.040978	-0.019594	-0.007184
	262.79	0.454594	0.455945	0.42587	0.392887	0.334712	0.245583	0.124982	-0.105137	-0.085321	-0.067583	-0.054254	-0.036404	-0.024268	-0.004948	-0.10002	-0.07637	-0.064609	-0.046937	-0.03701	-0.015691	-0.004965
	263.01	0.45093	0.454975	0.429023	0.392709	0.341883	0.23937	0.124407	-0.106247	-0.08486	-0.066263	-0.056887	-0.037916	-0.017563	-0.000776	-0.100299	-0.077927	-0.06507	-0.046068	-0.034493	-0.018259	-0.006071
	263.21	0.456605	0.453928	0.433556	0.393805	0.333413	0.243229	0.120264	-0.111658	-0.090047	-0.067568	-0.059947	-0.046698	-0.022984	-0.008399	-0.104276	-0.085668	-0.06628	-0.053526	-0.041667	-0.028806	-0.009272
	263.4	0.450368	0.456364	0.431828	0.393006	0.32994	0.243325	0.117407	-0.107136	-0.084642	-0.063275	-0.057848	-0.041514	-0.018497	-0.001107	-0.093708	-0.082021	-0.068698	-0.043639	-0.039729	-0.026506	-0.001115
	263.6	0.455131	0.454002	0.424459	0.392414	0.330164	0.236006	0.118588	-0.105574	-0.086243	-0.070373	-0.055717	-0.037824	-0.02405	-0.008262	-0.099584	-0.082724	-0.068075	-0.052002	-0.037048	-0.02083	-0.006634
	263.81	0.455534	0.458743	0.434389	0.394207	0.329505	0.246216	0.121991	-0.112712	-0.088831	-0.073872	-0.056692	-0.049079	-0.023802	-0.010234	-0.094868	-0.079425	-0.064237	-0.044538	-0.034413	-0.015983	-0.0034
	263.99	0.453707	0.451073	0.429154	0.389384	0.333352	0.244527	0.125189	-0.113581	-0.090944	-0.067307	-0.055657	-0.046197	-0.021669	-0.007199	-0.102365	-0.08237	-0.070609	-0.052427	-0.041211	-0.023582	-0.005178
	264.21	0.446136	0.450127	0.425389	0.384461	0.327282	0.243628	0.117765	-0.110949	-0.084033	-0.068295	-0.053552	-0.045288	-0.023825	-0.006168	-0.099371	-0.081628	-0.0662	-0.049958	-0.038491	-0.014571	-0.008441
	264.41	0.458147	0.461035	0.427856	0.398387	0.339038	0.247392	0.127333	-0.108724	-0.082717	-0.067848	-0.055938	-0.04101	-0.023921	-0.006154	-0.099207	-0.074436	-0.068075	-0.041995	-0.034678	-0.012708	-0.001156
	264.6	0.453953	0.457958	0.429704	0.393227	0.333201	0.243211	0.126003	-0.111127	-0.082103	-0.065669	-0.054133	-0.045123	-0.021219	-0.00873	-0.101898	-0.078969	-0.06705	-0.050903	-0.039762	-0.016552	-0.005223
	264.8	0.458759	0.46141	0.432003	0.39757	0.335203	0.247244	0.125783	-0.109423	-0.082146	-0.065702	-0.060046	-0.044568	-0.026224	-0.009537	-0.092946	-0.073964	-0.062086	-0.048805	-0.031465	-0.013739	-0.006913
	264.99	0.463894	0.459929	0.428963	0.396607	0.337543	0.246092	0.128385	-0.113268	-0.090996	-0.069148	-0.058015	-0.045471	-0.02662	-0.011317	-0.106197	-0.086595	-0.074144	-0.055146	-0.042583	-0.023594	-0.011687
	265.19	0.456803	0.463035	0.430072	0.396991	0.337138	0.246207	0.12148	-0.105706	-0.082988	-0.062827	-0.052747	-0.042202	-0.01976	-0.004089	-0.100436	-0.084457	-0.068675	-0.052331	-0.043497	-0.023176	-0.008057
	265.41	0.448787	0.453894	0.422469	0.387218	0.32924	0.237562	0.117664	-0.108785	-0.081789	-0.068135	-0.055216	-0.044132	-0.023716	-0.004407	-0.097875	-0.079161	-0.070423	-0.053276	-0.036136	-0.023282	-0.008679
	265.61	0.450202	0.454346	0.428137	0.391521	0.327314	0.24397	0.115362	-0.107757	-0.084156	-0.073604	-0.056474	-0.042798	-0.02472	-0.007892	-0.10134	-0.079178	-0.061352	-0.047048	-0.035429	-0.021984	-0.001493
	265.8	0.448307	0.4568	0.428094	0.391792	0.33103	0.241566	0.118699	-0.111142	-0.084748	-0.067901	-0.054163	-0.043576	-0.022579	-0.007298	-0.098503	-0.079901	-0.065255	-0.047597	-0.0335	-0.015807	-0.000969
	265.99	0.452388	0.453537	0.425398	0.389794	0.332049	0.243057	0.121864	-0.110088	-0.085758	-0.069709	-0.053246	-0.042911	-0.019209	-0.006857	-0.092787	-0.077378	-0.063312	-0.047016	-0.032083	-0.016877	-0.003737
	266.21	0.455134	0.452842	0.428996	0.386952	0.334203	0.251228	0.126738	-0.111183	-0.085465	-0.066016	-0.056454	-0.04383	-0.024108	-0.007077	-0.093585	-0.072124	-0.058318	-0.045539	-0.034041	-0.014416	0.001232
	266.39	0.456058	0.462491	0.42654	0.388894	0.335048	0.25139	0.120446	-0.112641	-0.082961	-0.069087	-0.053987	-0.045594	-0.023638	-0.009979	-0.099192	-0.082266	-0.072483	-0.052594	-0.040474	-0.021204	-0.005764
	266.61	0.456667	0.460093	0.431228	0.393271	0.333655	0.24694	0.12288	-0.111877	-0.083462	-0.067857	-0.05536	-0.042012	-0.023245	-0.010028	-0.096906	-0.083281	-0.064897	-0.04879	-0.033673	-0.01904	-0.008057
	266.8	0.452738	0.459543	0.424789	0.389645	0.331098	0.243335	0.118699	-0.112389	-0.084933	-0.068134	-0.057413	-0.043982	-0.023569	-0.00682	-0.098528	-0.081398	-0.067681	-0.045494	-0.035899	-0.017541	-0.004663
	267	0.455749	0.465087	0.432015	0.397041	0.339428	0.249527	0.126937	-0.111572	-0.085178	-0.07256	-0.056041	-0.042374	-0.022631	-0.008207	-0.097013	-0.079422	-0.063639	-0.049447	-0.038167	-0.020251	-0.003502
	267.21	0.455673	0.458754	0.433916	0.393652	0.332003	0.249809	0.130256	-0.113139	-0.083687	-0.065003	-0.054778	-0.044555	-0.024338	-0.003671	-0.100168	-0.080539	-0.068461	-0.051177	-0.038025	-0.018155	-0.006
	267.39	0.455323	0.457633	0.428659	0.395995	0.327294	0.247895	0.117566	-0.113295	-0.088568	-0.069756	-0.055021	-0.045649	-0.022789	-0.011118	-0.095645	-0.079553	-0.065955	-0.051604	-0.035274	-0.019121	-0.004534
	267.61	0.458927	0.460403	0.431809	0.396213	0.336208	0.252088	0.12315	-0.112776	-0.085792	-0.071485	-0.061007	-0.04529	-0.024676	-0.011504	-0.097267	-0.078641	-0.06777	-0.048368	-0.036088	-0.017163	-0.004296
	267.8	0.458186	0.463089	0.437628	0.395509	0.331356	0.250107	0.124928	-0.109474	-0.08189	-0.065809	-0.055899	-0.039102	-0.02243	-0.004024	-0.101321	-0.075091	-0.066386	-0.049319	-0.039021	-0.016438	-0.008958
	268	0.456382	0.460132	0.433562	0.397058	0.33561	0.252224	0.123185	-0.116404	-0.087912	-0.067233	-0.054761	-0.047072	-0.020094	-0.0124	-0.096945	-0.074196	-0.066426	-0.049939	-0.036411	-0.015635	-0.006778
	268.2	0.459642	0.460273	0.429529	0.400434	0.3326	0.244229	0.12016	-0.10945	-0.085868	-0.063066	-0.053865	-0.041615	-0.019225	-0.006338	-0.097426	-0.077673	-0.06987	-0.051222	-0.038962	-0.024283	-0.007643
	268.39	0.460625	0.461012	0.433622	0.39777	0.339043	0.251062	0.130169	-0.111277	-0.085524	-0.064032	-0.051742	-0.042108	-0.023119	-0.009243	-0.099487	-0.080719	-0.068518	-0.046989	-0.037857	-0.023465	-0.00032
	268.61	0.456897	0.460081	0.431519	0.394846	0.336132	0.247053	0.121476	-0.107162	-0.081453	-0.066858	-0.055377	-0.03918	-0.021996	-0.004238	-0.098861	-0.08124	-0.065167	-0.052688	-0.037993	-0.019923	-0.007727
	268.81	0.448688	0.455401	0.423169	0.389664	0.326349	0.246008	0.117559	-0.107667	-0.081659	-0.066561	-0.055395	-0.042233	-0.021502	-0.00518	-0.101999	-0.082045	-0.072537	-0.049518	-0.04405	-0.019073	-0.005747
	269	0.457236	0.456278	0.425596	0.392191	0.331305	0.245049	0.122301	-0.105205	-0.078583	-0.059862	-0.048334	-0.036905	-0.019439	-0.005121	-0.104923	-0.081918	-0.068173	-0.049432	-0.039203	-0.020256	-0.011198
	269.2	0.460367	0.464941	0.435307	0.404072	0.338507	0.25218	0.12742	-0.109332	-0.083866	-0.069038	-0.050354	-0.037174	-0.021821	-0.005666	-0.097392	-0.07917	-0.064522	-0.051681	-0.037445	-0.021705	-0.002729
	269.39	0.458243	0.459238	0.430596	0.394094	0.336161	0.242705	0.120444	-0.110715	-0.08846	-0.065545	-0.056982	-0.043061	-0.024026	-0.004673	-0.09731	-0.076906	-0.066856	-0.049557	-0.035259	-0.017834	-0.000902
	269.59	0.459488	0.461483	0.429806	0.395473	0.335037	0.255665	0.122673	-0.111904	-0.085306	-0.069036	-0.058393	-0.043994	-0.021686	-0.011601	-0.103992	-0.084211	-0.070273	-0.054493	-0.040534	-0.019002	-0.011112
	269.8	0.458403	0.463618	0.426726	0.395196	0.336871	0.248013	0.11852	-0.111942	-0.08675	-0.073625	-0.057042	-0.043055	-0.028077	-0.009874	-0.096504	-0.076332	-0.061143	-0.043494	-0.037243	-0.01249	-7.8e-05
	270.01	0.453984	0.457322	0.424072	0.395087	0.329749	0.244221	0.121547	-0.113838	-0.088368	-0.070736	-0.060797	-0.049571	-0.024959	-0.016569	-0.104485	-0.078522	-0.067889	-0.051135	-0.041589	-0.019343	-0.003994
	270.2	0.461066	0.462803	0.430456	0.394558	0.328509	0.247753	0.127988	-0.110128	-0.082558	-0.06925	-0.055091	-0.044161	-0.023811	-0.007356	-0.099975	-0.075775	-0.066018	-0.050606	-0.037474	-0.015868	-0.005933
	270.4	0.452528	0.45755	0.428001	0.393515	0.330344	0.24691	0.120188	-0.106416	-0.084157	-0.064071	-0.056435	-0.03668	-0.021549	-0.002359	-0.099029	-0.077667	-0.065619	-0.047721	-0.038531	-0.016751	-0.006997
	270.61	0.459357	0.458239	0.431561	0.394442	0.333669	0.244899	0.123123	-0.110949	-0.083232	-0.064467	-0.052896	-0.036681	-0.02077	-0.006147	-0.096723	-0.074932	-0.065559	-0.045294	-0.038319	-0.01738	-0.001767
	270.81	0.453456	0.454823	0.428251	0.391833	0.328109	0.242621	0.12229	-0.112873	-0.082413	-0.066889	-0.053849	-0.045259	-0.023088	-0.00644	-0.101967	-0.077094	-0.06616	-0.053115	-0.03376	-0.019702	-0.003542
	271.01	0.458101	0.460063	0.435737	0.399053	0.336522	0.247157	0.127838	-0.11137	-0.085645	-0.068308	-0.055397	-0.042342	-0.017919	-0.005968	-0.100147	-0.07476	-0.063067	-0.043189	-0.036402	-0.017112	-0.004274
	271.21	0.456225	0.460796	0.431522	0.393743	0.334974	0.24601	0.122957	-0.116139	-0.092069	-0.072678	-0.057854	-0.049965	-0.028731	-0.010281	-0.100955	-0.081733	-0.067449	-0.051871	-0.039567	-0.015658	-0.007601
	271.4	0.457431	0.462565	0.431168	0.395983	0.335566	0.251068	0.123253	-0.10534	-0.085285	-0.065574	-0.04888	-0.039294	-0.022438	-0.007367	-0.097138	-0.078555	-0.063981	-0.050619	-0.03394	-0.017678	-0.004886
	271.6	0.461543	0.460494	0.433869	0.395753	0.340201	0.252578	0.128435	-0.110456	-0.086572	-0.069306	-0.055855	-0.047599	-0.022034	-0.00469	-0.098808	-0.080299	-0.065232	-0.049579	-0.037883	-0.017478	-0.002832
	271.81	0.456821	0.458623	0.434108	0.400756	0.333482	0.249312	0.123859	-0.10942	-0.079463	-0.065631	-0.056134	-0.04337	-0.016291	-0.008502	-0.099273	-0.07859	-0.066932	-0.047545	-0.037063	-0.01732	-0.006205
	272.01	0.457806	0.460807	0.432048	0.394183	0.336625	0.246478	0.122643	-0.113557	-0.086701	-0.070016	-0.058659	-0.04853	-0.026615	-0.010528	-0.106978	-0.085494	-0.071489	-0.05332	-0.041351	-0.020886	-0.009037
	272.21	0.453263	0.453801	0.423911	0.39239	0.332015	0.244611	0.124957	-0.10687	-0.08109	-0.064216	-0.051228	-0.040285	-0.023562	-0.002684	-0.097171	-0.076304	-0.064487	-0.048483	-0.036397	-0.019244	0.000681
	272.4	0.464726	0.460868	0.435552	0.400197	0.339211	0.254423	0.130956	-0.107977	-0.084842	-0.066749	-0.057832	-0.042167	-0.022753	-0.00316	-0.094542	-0.077199	-0.065989	-0.050947	-0.038206	-0.020333	-0.007058
	272.6	0.457355	0.460892	0.428779	0.39488	0.330789	0.246797	0.11793	-0.109565	-0.085889	-0.0703	-0.061127	-0.047881	-0.028208	-0.009075	-0.101398	-0.081026	-0.067858	-0.05132	-0.039883	-0.016469	-0.007784
	272.81	0.457966	0.457773	0.430343	0.39179	0.333286	0.244331	0.118287	-0.107416	-0.081475	-0.066594	-0.056733	-0.03849	-0.021502	-0.003793	-0.096979	-0.074639	-0.060342	-0.045689	-0.036706	-0.013844	-0.006407
	273.01	0.458843	0.457517	0.430662	0.394846	0.335492	0.246597	0.129273	-0.104136	-0.076858	-0.067487	-0.052209	-0.041551	-0.019101	-0.001197	-0.104067	-0.081006	-0.068217	-0.05261	-0.039956	-0.022569	-0.009473
	273.21	0.460303	0.461602	0.435469	0.396274	0.333725	0.248126	0.125847	-0.108522	-0.082379	-0.064635	-0.056056	-0.041403	-0.018223	-0.004986	-0.097951	-0.081631	-0.068424	-0.048327	-0.036503	-0.0146	-0.002698
	273.4	0.455833	0.461407	0.431246	0.39309	0.334716	0.250932	0.126698	-0.107037	-0.083212	-0.064825	-0.0534	-0.043901	-0.02424	-0.008234	-0.104037	-0.082224	-0.066232	-0.050948	-0.040775	-0.02277	-0.009637
	273.6	0.453809	0.455765	0.425255	0.394753	0.331286	0.241701	0.123407	-0.111348	-0.08592	-0.066287	-0.054767	-0.04126	-0.02634	-0.009141	-0.103043	-0.083386	-0.068802	-0.051544	-0.042871	-0.027418	-0.016588
	273.8	0.453411	0.462583	0.435952	0.394338	0.336452	0.248397	0.124044	-0.110271	-0.086594	-0.069107	-0.05517	-0.042885	-0.021195	-0.007355	-0.094624	-0.080558	-0.06163	-0.046196	-0.034592	-0.009624	0.00049
	273.99	0.45628	0.460207	0.427734	0.393164	0.335728	0.245949	0.119856	-0.113419	-0.087811	-0.070882	-0.059693	-0.043496	-0.026236	-0.00976	-0.100215	-0.076872	-0.063769	-0.049009	-0.033888	-0.012995	-0.005255
	274.21	0.463079	0.46073	0.429596	0.397565	0.33835	0.250326	0.12855	-0.10937	-0.083027	-0.06919	-0.052534	-0.041161	-0.020991	-0.001425	-0.106318	-0.081421	-0.064616	-0.048515	-0.038718	-0.024464	-0.008578
	274.41	0.455265	0.456845	0.432217	0.395547	0.33516	0.246658	0.126375	-0.103966	-0.083368	-0.066814	-0.054502	-0.040131	-0.020669	-0.005072	-0.099573	-0.082758	-0.068334	-0.04884	-0.039896	-0.017295	-0.006994
	274.6	0.45667	0.462619	0.4323	0.398005	0.334749	0.247855	0.120357	-0.115457	-0.090578	-0.073002	-0.060447	-0.046973	-0.02871	-0.016726	-0.099815	-0.082549	-0.068296	-0.047732	-0.035404	-0.01823	-0.009776
	274.8	0.456326	0.45805	0.427163	0.391364	0.331262	0.247818	0.120651	-0.114277	-0.084473	-0.066693	-0.057699	-0.043225	-0.025519	-0.011681	-0.095094	-0.079103	-0.065933	-0.044461	-0.035839	-0.018161	-0.005881
	274.99	0.457945	0.461287	0.429372	0.400211	0.335734	0.245751	0.126641	-0.10878	-0.083816	-0.071465	-0.055529	-0.042846	-0.020938	-0.004063	-0.096343	-0.076754	-0.064382	-0.048287	-0.036125	-0.01375	-0.004386
	275.19	0.452585	0.456767	0.428668	0.394568	0.335316	0.248706	0.123043	-0.107423	-0.086594	-0.064376	-0.056364	-0.038094	-0.025573	-0.00551	-0.097238	-0.075245	-0.064863	-0.046088	-0.036834	-0.018161	-0.003464
	275.41	0.456655	0.455506	0.42786	0.390413	0.329744	0.245367	0.120677	-0.113757	-0.090049	-0.066865	-0.057951	-0.044893	-0.02464	-0.015053	-0.100305	-0.080432	-0.067534	-0.050737	-0.041836	-0.021054	-0.0078
	275.61	0.456877	0.462938	0.432138	0.394499	0.340381	0.249412	0.128219	-0.107592	-0.085884	-0.062113	-0.060034	-0.039518	-0.020883	-0.007095	-0.096821	-0.079039	-0.062456	-0.047201	-0.035034	-0.016853	-0.001117
	275.8	0.461835	0.460046	0.432077	0.392265	0.337623	0.251985	0.127776	-0.108182	-0.082163	-0.069031	-0.056046	-0.040538	-0.02432	-0.006114	-0.102348	-0.07365	-0.05992	-0.046273	-0.032058	-0.015792	-0.001727
	276	0.456043	0.461467	0.431362	0.395304	0.338045	0.247226	0.12502	-0.112739	-0.086937	-0.064928	-0.056218	-0.045287	-0.023402	-0.005265	-0.098018	-0.07942	-0.062863	-0.045911	-0.036775	-0.019384	-0.007733
	276.21	0.463069	0.462805	0.431506	0.397367	0.337836	0.253571	0.127903	-0.109631	-0.088385	-0.070091	-0.058197	-0.042912	-0.028716	-0.007126	-0.102823	-0.083142	-0.069503	-0.052397	-0.039806	-0.019901	-0.012755
	276.41	0.456848	0.457986	0.428282	0.394482	0.333199	0.248036	0.123707	-0.10323	-0.078133	-0.058419	-0.052251	-0.036877	-0.019039	-0.003668	-0.097561	-0.074821	-0.064123	-0.053297	-0.040322	-0.014692	-0.003828
	276.61	0.456818	0.459351	0.435171	0.396144	0.337214	0.249037	0.122288	-0.113305	-0.085846	-0.069898	-0.056903	-0.043872	-0.023619	-0.004912	-0.099382	-0.080915	-0.067327	-0.050551	-0.033929	-0.020865	-0.007835
	276.8	0.455919	0.454151	0.428869	0.394019	0.332377	0.244808	0.122234	-0.110323	-0.082922	-0.062286	-0.054905	-0.039033	-0.020113	-0.001351	-0.099112	-0.081703	-0.064245	-0.048832	-0.037709	-0.018913	-0.007632
	277	0.459777	0.461072	0.432642	0.397428	0.336018	0.250528	0.123792	-0.114141	-0.087054	-0.071607	-0.058097	-0.042093	-0.028955	-0.013868	-0.098101	-0.082712	-0.069152	-0.051104	-0.037679	-0.019022	-0.008656
	277.2	0.454699	0.460406	0.433243	0.398064	0.336696	0.256217	0.12891	-0.112747	-0.088098	-0.067985	-0.054097	-0.038886	-0.022718	-0.006326	-0.100099	-0.080944	-0.06848	-0.052271	-0.037803	-0.017206	-0.002669
	277.39	0.455465	0.456703	0.427556	0.391765	0.329317	0.245043	0.127302	-0.116596	-0.088973	-0.069579	-0.05824	-0.044484	-0.029098	-0.005962	-0.093324	-0.074608	-0.063277	-0.048216	-0.03679	-0.020331	-0.003634
	277.59	0.457472	0.45829	0.429886	0.393543	0.335296	0.247315	0.125091	-0.109039	-0.085822	-0.068599	-0.057917	-0.044554	-0.023822	-0.009647	-0.095735	-0.073508	-0.056542	-0.045186	-0.031929	-0.018272	-0.005558
	277.81	0.459283	0.458762	0.432165	0.393456	0.334681	0.244531	0.122875	-0.109656	-0.085917	-0.068618	-0.055613	-0.043361	-0.017348	-0.007157	-0.099279	-0.078244	-0.062104	-0.050652	-0.037426	-0.014339	-0.004807
	278	0.452647	0.453889	0.429066	0.392121	0.330729	0.243347	0.119736	-0.111528	-0.084195	-0.069106	-0.054598	-0.038588	-0.023471	-0.007762	-0.095491	-0.07574	-0.066801	-0.047979	-0.039588	-0.016779	-0.005321
	278.19	0.458644	0.463681	0.434628	0.402549	0.339463	0.248219	0.12236	-0.110591	-0.085387	-0.065255	-0.05497	-0.040327	-0.019814	-0.004441	-0.09874	-0.074991	-0.063896	-0.046164	-0.037134	-0.0196	-0.003018
	278.41	0.456015	0.460584	0.429977	0.39364	0.335311	0.251549	0.126557	-0.118119	-0.088273	-0.071687	-0.057835	-0.043593	-0.02086	-0.009761	-0.096312	-0.076017	-0.068007	-0.047862	-0.037538	-0.012124	-0.006916
	278.61	0.45243	0.456652	0.428498	0.38886	0.332882	0.246026	0.120356	-0.113454	-0.081461	-0.065529	-0.055867	-0.041293	-0.02445	-0.009527	-0.095304	-0.078322	-0.061057	-0.046374	-0.03271	-0.010285	0.001083
	278.81	0.454382	0.456284	0.428753	0.391329	0.331669	0.241856	0.122018	-0.112615	-0.089195	-0.073061	-0.060598	-0.044209	-0.021853	-0.009326	-0.099846	-0.081777	-0.06406	-0.04748	-0.0351	-0.021163	-0.006039
	279	0.461498	0.465068	0.437185	0.399209	0.337478	0.250276	0.127032	-0.111551	-0.08594	-0.072242	-0.059081	-0.043062	-0.027703	-0.008495	-0.09803	-0.078404	-0.063126	-0.044558	-0.035825	-0.021461	-0.002358
	279.2	0.456246	0.465601	0.43316	0.400614	0.335898	0.253162	0.127525	-0.112489	-0.087612	-0.074371	-0.055558	-0.048231	-0.020851	-0.005823	-0.09616	-0.07828	-0.062113	-0.042909	-0.037143	-0.013574	0.000978
	279.4	0.451926	0.456778	0.426318	0.39698	0.33144	0.243949	0.120749	-0.110545	-0.084404	-0.063018	-0.05642	-0.04697	-0.02153	-0.01148	-0.098628	-0.079704	-0.067698	-0.05124	-0.035534	-0.025003	-0.004367
	279.61	0.451567	0.455749	0.425212	0.390593	0.332765	0.240111	0.123742	-0.112658	-0.088571	-0.067941	-0.053582	-0.04075	-0.022011	-0.009638	-0.089721	-0.074661	-0.057521	-0.038292	-0.027991	-0.008384	0.003813
	279.81	0.457913	0.453165	0.428977	0.401802	0.336085	0.249492	0.126367	-0.102282	-0.083207	-0.063501	-0.049984	-0.036434	-0.022272	-0.005285	-0.096071	-0.075019	-0.064416	-0.04723	-0.037452	-0.01645	-0.002607
	280	0.45836	0.463229	0.430636	0.395703	0.334285	0.252396	0.122992	-0.110158	-0.082209	-0.072249	-0.053539	-0.041739	-0.022639	-0.007186	-0.096846	-0.078701	-0.06434	-0.047856	-0.03871	-0.017308	-0.002739
	280.22	0.460258	0.460388	0.430537	0.394555	0.338515	0.25116	0.127564	-0.113141	-0.085617	-0.067045	-0.050775	-0.042943	-0.020849	-0.002555	-0.096483	-0.074783	-0.064487	-0.050024	-0.034384	-0.016843	-0.001188
	280.4	0.455943	0.454862	0.428229	0.388553	0.3323	0.245177	0.118936	-0.11285	-0.086121	-0.065815	-0.058606	-0.044282	-0.024243	-0.008412	-0.101051	-0.083309	-0.066151	-0.051972	-0.036942	-0.020907	-0.00528
	280.61	0.455893	0.456537	0.423628	0.39529	0.330996	0.247065	0.120432	-0.113067	-0.087154	-0.069624	-0.057033	-0.046332	-0.02332	-0.009898	-0.097178	-0.078238	-0.066655	-0.053364	-0.037648	-0.017089	-0.005037
	280.79	0.464	0.463777	0.436401	0.402205	0.337112	0.256625	0.131557	-0.110684	-0.082963	-0.069497	-0.056246	-0.0421	-0.024848	-0.007532	-0.098095	-0.085862	-0.068342	-0.04557	-0.035354	-0.017106	-0.009455
	281.01	0.459121	0.457217	0.433233	0.398028	0.33854	0.251984	0.126224	-0.112186	-0.082738	-0.066621	-0.055691	-0.04063	-0.018188	-0.003372	-0.100473	-0.076114	-0.063268	-0.047308	-0.035728	-0.017138	-0.007329
	281.21	0.458974	0.455718	0.431543	0.397339	0.338113	0.245605	0.127842	-0.106343	-0.085315	-0.067101	-0.060309	-0.042456	-0.022687	-0.004755	-0.100185	-0.079631	-0.067461	-0.047678	-0.035804	-0.01481	-0.005638
	281.4	0.45658	0.462596	0.428344	0.398161	0.3386	0.251757	0.127872	-0.108517	-0.084235	-0.06353	-0.055412	-0.041705	-0.017003	-0.007738	-0.096799	-0.082414	-0.065738	-0.048928	-0.03406	-0.018741	-0.002527
	281.6	0.457886	0.46003	0.432247	0.395227	0.337691	0.248021	0.120599	-0.10723	-0.081263	-0.065275	-0.052538	-0.043963	-0.02042	-0.003795	-0.103116	-0.086739	-0.06641	-0.050137	-0.041611	-0.022172	-0.006865
	281.81	0.460262	0.461787	0.435783	0.394469	0.33541	0.255385	0.123001	-0.115021	-0.085256	-0.0658	-0.059826	-0.045067	-0.026533	-0.00452	-0.097276	-0.078032	-0.063671	-0.049535	-0.03355	-0.014501	-0.003987
	281.99	0.459094	0.460345	0.433657	0.397163	0.336141	0.247598	0.124196	-0.11027	-0.090708	-0.065215	-0.0532	-0.040201	-0.022091	-0.004932	-0.0965	-0.071232	-0.061943	-0.043164	-0.033485	-0.016328	-0.002055
	282.2	0.450631	0.449398	0.425251	0.39016	0.331202	0.24423	0.11998	-0.10808	-0.086398	-0.068748	-0.056713	-0.0433	-0.02438	-0.006554	-0.098251	-0.078812	-0.063485	-0.047531	-0.034833	-0.014879	-0.000711
	282.42	0.456471	0.459713	0.434431	0.393205	0.337256	0.255041	0.124634	-0.10769	-0.080174	-0.063492	-0.057642	-0.041193	-0.022006	-0.002343	-0.104951	-0.088152	-0.071952	-0.050622	-0.033577	-0.020628	-0.011969
	282.59	0.46438	0.45971	0.43949	0.39588	0.33904	0.252167	0.125846	-0.110461	-0.083147	-0.063746	-0.055187	-0.04427	-0.020083	-0.002153	-0.093536	-0.07651	-0.066278	-0.042143	-0.033049	-0.015457	-0.002271
	282.81	0.458003	0.461854	0.433213	0.396839	0.336707	0.250339	0.125455	-0.112225	-0.08416	-0.067027	-0.057006	-0.04485	-0.025334	-0.009152	-0.09759	-0.078153	-0.065047	-0.04212	-0.033617	-0.020109	-0.007526
	283.01	0.462186	0.464062	0.43306	0.399422	0.337679	0.251404	0.128679	-0.110232	-0.082236	-0.068175	-0.052616	-0.043275	-0.02007	-0.007779	-0.095837	-0.07687	-0.066002	-0.047423	-0.037066	-0.009695	-0.004645
	283.2	0.462906	0.464022	0.436441	0.394996	0.339297	0.249241	0.122369	-0.112438	-0.084335	-0.068368	-0.05584	-0.04323	-0.025562	-0.006365	-0.09881	-0.079916	-0.062497	-0.042708	-0.034788	-0.015444	-0.006741
	283.41	0.459527	0.462853	0.431433	0.39671	0.335473	0.249254	0.125052	-0.110715	-0.086304	-0.070054	-0.058978	-0.041632	-0.027284	-0.00478	-0.100578	-0.082133	-0.068081	-0.050965	-0.037876	-0.020114	-0.009313
	283.6	0.456612	0.456676	0.429591	0.392651	0.334685	0.245352	0.125974	-0.112207	-0.084877	-0.071011	-0.057121	-0.045049	-0.025903	-0.009218	-0.097311	-0.080691	-0.061566	-0.047989	-0.035243	-0.015734	-0.00842
	283.8	0.461717	0.462554	0.434436	0.3978	0.339976	0.251001	0.127264	-0.108801	-0.08729	-0.067306	-0.057747	-0.047336	-0.025667	-0.005115	-0.101775	-0.077024	-0.06599	-0.04791	-0.036614	-0.019299	-0.007754
	284.01	0.456571	0.461326	0.43217	0.397979	0.331381	0.246792	0.122032	-0.110867	-0.086643	-0.067207	-0.056326	-0.045941	-0.020567	-0.002062	-0.099776	-0.07371	-0.05726	-0.044412	-0.031527	-0.013355	0.001216
	284.21	0.454712	0.457023	0.428598	0.392891	0.333583	0.248943	0.123795	-0.111443	-0.083988	-0.066123	-0.05637	-0.041709	-0.022208	-0.00546	-0.096741	-0.076943	-0.068693	-0.047323	-0.035277	-0.016705	-0.00449
	284.41	0.458243	0.461119	0.431541	0.397534	0.335931	0.251652	0.124203	-0.106396	-0.085388	-0.066289	-0.048883	-0.038262	-0.0196	-0.001524	-0.09932	-0.080623	-0.061141	-0.040991	-0.030198	-0.014326	-0.001581
	284.6	0.462062	0.463515	0.436145	0.399606	0.341387	0.253458	0.130844	-0.111748	-0.085853	-0.069292	-0.058727	-0.046352	-0.025522	-0.007257	-0.093499	-0.075136	-0.061041	-0.04228	-0.028137	-0.016207	-0.002218
	284.8	0.459008	0.457291	0.434008	0.396935	0.341803	0.247436	0.127431	-0.114891	-0.090023	-0.067391	-0.058481	-0.043944	-0.02553	-0.011438	-0.096132	-0.077117	-0.06379	-0.04251	-0.031904	-0.012393	-0.008075
	285	0.456642	0.45425	0.427263	0.392165	0.336122	0.246989	0.124916	-0.114602	-0.08923	-0.070731	-0.058055	-0.051209	-0.028225	-0.010455	-0.097946	-0.074777	-0.062373	-0.049315	-0.036824	-0.01983	-0.007888
	285.21	0.459008	0.46304	0.43584	0.400077	0.339209	0.25307	0.128179	-0.111272	-0.09189	-0.068033	-0.057467	-0.046544	-0.02721	-0.009201	-0.103165	-0.083095	-0.068122	-0.047222	-0.038853	-0.021999	-0.008572
	285.41	0.45241	0.46008	0.42969	0.394492	0.331561	0.249038	0.122249	-0.111676	-0.086597	-0.07107	-0.057787	-0.043738	-0.022986	-0.009161	-0.097476	-0.077838	-0.063424	-0.04325	-0.032753	-0.011842	-0.005333
	285.6	0.456047	0.455694	0.427826	0.388369	0.33424	0.239187	0.124022	-0.113549	-0.085248	-0.070095	-0.059515	-0.04421	-0.021895	-0.009646	-0.096318	-0.077275	-0.063954	-0.046495	-0.030613	-0.019744	-0.003429
	285.82	0.45829	0.457649	0.429804	0.396553	0.331736	0.246444	0.124845	-0.105842	-0.080203	-0.062453	-0.051175	-0.036627	-0.0112	-0.002032	-0.101123	-0.078957	-0.066502	-0.048052	-0.035632	-0.014395	-0.009868
	286	0.460893	0.459839	0.428006	0.397964	0.334259	0.248342	0.124424	-0.107692	-0.082115	-0.059647	-0.050901	-0.036714	-0.023546	-0.004387	-0.100638	-0.077539	-0.064852	-0.041208	-0.034541	-0.019429	-0.006613
	286.21	0.460723	0.46165	0.431978	0.395593	0.339875	0.250624	0.125473	-0.106625	-0.081808	-0.064078	-0.054424	-0.039354	-0.020174	-0.001679	-0.097316	-0.077558	-0.064298	-0.045234	-0.030785	-0.013285	-0.001165
	286.39	0.4606	0.462602	0.432459	0.394094	0.335721	0.250704	0.124332	-0.108175	-0.0839	-0.064863	-0.05401	-0.044461	-0.022066	-0.006396	-0.098712	-0.080808	-0.065967	-0.051627	-0.038643	-0.022563	-0.005103
	286.6	0.458194	0.458786	0.431488	0.393701	0.337256	0.245531	0.128116	-0.107224	-0.080904	-0.063181	-0.05267	-0.037974	-0.020539	-0.003838	-0.105705	-0.083863	-0.064378	-0.047644	-0.04502	-0.024049	-0.007735
	286.81	0.459286	0.458808	0.428203	0.390131	0.336721	0.245019	0.126518	-0.111888	-0.088223	-0.069974	-0.059296	-0.043425	-0.021913	-0.005148	-0.097	-0.07552	-0.057684	-0.042418	-0.0364	-0.014994	-0.004188
	286.99	0.458264	0.456501	0.428137	0.392987	0.336876	0.248739	0.11944	-0.10547	-0.078537	-0.066686	-0.050926	-0.039579	-0.01945	-0.002054	-0.100231	-0.083092	-0.068975	-0.053964	-0.035325	-0.022313	-0.00848
	287.2	0.460511	0.466451	0.428003	0.394476	0.339478	0.249357	0.126173	-0.105489	-0.082094	-0.063987	-0.054512	-0.039441	-0.021926	-0.003737	-0.096947	-0.073605	-0.065441	-0.043533	-0.03595	-0.015149	0.000622
	287.41	0.457782	0.459879	0.432138	0.396227	0.333276	0.244939	0.12014	-0.110785	-0.084396	-0.065744	-0.054124	-0.043668	-0.021885	-0.007824	-0.094508	-0.074857	-0.059343	-0.04061	-0.035571	-0.013983	-0.001991
	287.59	0.460096	0.460615	0.431082	0.396341	0.333285	0.243476	0.119467	-0.10653	-0.082002	-0.061602	-0.055665	-0.040161	-0.018974	-0.004166	-0.098244	-0.077968	-0.064993	-0.045028	-0.032553	-0.015966	-0.000293
	287.81	0.454806	0.456126	0.432363	0.390068	0.332251	0.247054	0.126614	-0.108103	-0.085399	-0.063888	-0.053725	-0.036815	-0.017913	-0.000855	-0.095501	-0.076566	-0.061813	-0.045059	-0.03474	-0.017601	-0.000486
	288.02	0.45951	0.46115	0.432538	0.400833	0.337366	0.250126	0.120557	-0.111247	-0.087354	-0.068187	-0.056573	-0.043177	-0.017806	-0.002682	-0.097295	-0.078178	-0.066051	-0.048775	-0.033422	-0.019253	-0.003865
	288.19	0.459019	0.463611	0.426833	0.40098	0.335302	0.246962	0.123563	-0.107757	-0.088445	-0.067163	-0.056303	-0.040483	-0.022602	-0.006442	-0.090155	-0.078395	-0.0611	-0.043608	-0.036342	-0.015405	-0.003363
	288.41	0.455969	0.46008	0.431937	0.395601	0.33357	0.24364	0.127907	-0.109871	-0.085282	-0.069159	-0.058153	-0.042564	-0.021283	-0.009288	-0.09564	-0.072681	-0.062511	-0.042131	-0.032328	-0.013006	0.001062
	288.61	0.454387	0.465628	0.43384	0.397116	0.336173	0.249319	0.123203	-0.105101	-0.088725	-0.064473	-0.056862	-0.039257	-0.021619	-0.005707	-0.099369	-0.082489	-0.068164	-0.050191	-0.040433	-0.020527	-0.007371
	288.8	0.458766	0.461187	0.432029	0.393424	0.336031	0.242878	0.116598	-0.109169	-0.085636	-0.066576	-0.055773	-0.042836	-0.027904	-0.007309	-0.099177	-0.081068	-0.070234	-0.048022	-0.038467	-0.022463	-0.010162
	289.01	0.46002	0.462508	0.433044	0.395292	0.338308	0.24525	0.124899	-0.109871	-0.083767	-0.065299	-0.058516	-0.045598	-0.023919	-0.008409	-0.100408	-0.079193	-0.066054	-0.043094	-0.035972	-0.017662	-0.005003
	289.2	0.464471	0.462864	0.43261	0.396888	0.335906	0.246752	0.124969	-0.11649	-0.088583	-0.067038	-0.058206	-0.043265	-0.02214	-0.010679	-0.100155	-0.082357	-0.069236	-0.046265	-0.035442	-0.022582	-0.006988
	289.39	0.459008	0.463378	0.43321	0.397323	0.337564	0.25147	0.129377	-0.113605	-0.089198	-0.069284	-0.057063	-0.04594	-0.027536	-0.011828	-0.101256	-0.079111	-0.068343	-0.050496	-0.04	-0.017939	-0.008177
	289.61	0.452877	0.458009	0.429386	0.393697	0.33113	0.245712	0.122282	-0.112664	-0.091613	-0.07001	-0.057121	-0.04513	-0.024794	-0.006479	-0.099727	-0.080722	-0.0684	-0.052219	-0.037623	-0.01555	-0.006992
	289.81	0.458582	0.460601	0.427658	0.396247	0.331697	0.246253	0.123583	-0.108218	-0.084594	-0.067553	-0.052849	-0.039237	-0.018641	-0.004059	-0.0992	-0.083604	-0.066759	-0.043552	-0.03811	-0.014577	-0.003217
	290	0.457663	0.464695	0.433849	0.399251	0.339308	0.250615	0.125614	-0.107854	-0.079023	-0.064623	-0.052905	-0.040824	-0.018871	-0.006864	-0.093947	-0.076045	-0.066406	-0.050692	-0.034101	-0.016891	-0.005662
	290.21	0.458961	0.465656	0.437907	0.397703	0.335557	0.249266	0.128819	-0.111461	-0.085906	-0.063069	-0.059733	-0.042166	-0.020866	-0.009023	-0.095245	-0.079889	-0.064818	-0.051002	-0.037303	-0.019273	-0.006267
	290.4	0.457367	0.460034	0.432015	0.39721	0.339845	0.254594	0.126468	-0.114402	-0.09054	-0.073121	-0.059304	-0.04908	-0.02424	-0.007608	-0.097093	-0.077991	-0.065568	-0.04603	-0.037422	-0.017963	-0.004737
	290.6	0.45543	0.45864	0.427144	0.396414	0.332568	0.243399	0.122183	-0.111778	-0.085744	-0.070165	-0.055638	-0.039225	-0.024404	-0.007593	-0.098075	-0.078443	-0.063043	-0.049152	-0.031375	-0.013756	-0.00277
	290.81	0.457393	0.461041	0.433061	0.397536	0.334084	0.25035	0.126633	-0.109711	-0.079897	-0.071277	-0.049892	-0.037867	-0.018676	-0.003302	-0.094692	-0.075396	-0.057957	-0.043735	-0.036406	-0.016845	-0.001517
	291.01	0.459586	0.457479	0.434592	0.392985	0.331549	0.246925	0.12334	-0.110239	-0.084467	-0.072115	-0.053231	-0.03848	-0.019672	-0.006048	-0.097431	-0.082086	-0.06314	-0.045103	-0.039204	-0.015674	0.002484
	291.21	0.458167	0.45723	0.430361	0.395266	0.337329	0.248104	0.125647	-0.112085	-0.089086	-0.066776	-0.05245	-0.046465	-0.021912	-0.00644	-0.102116	-0.077381	-0.067864	-0.050029	-0.039414	-0.019006	-0.006945
	291.4	0.458842	0.456185	0.42833	0.391288	0.337376	0.249583	0.126065	-0.10767	-0.086258	-0.064566	-0.055454	-0.043751	-0.023955	-0.007345	-0.096997	-0.079398	-0.065532	-0.048954	-0.039195	-0.020996	-0.002588
	291.6	0.459954	0.467866	0.436445	0.397327	0.342048	0.254774	0.130387	-0.11408	-0.085186	-0.068985	-0.058845	-0.04572	-0.029733	-0.008255	-0.097959	-0.077468	-0.064036	-0.04682	-0.039173	-0.015173	-0.006487
	291.81	0.460168	0.463369	0.435764	0.400864	0.339639	0.255706	0.125377	-0.1047	-0.084247	-0.068191	-0.053796	-0.041028	-0.016723	-0.004535	-0.098412	-0.075111	-0.060056	-0.042133	-0.031347	-0.015109	-0.000839
	291.99	0.454798	0.458078	0.426878	0.391256	0.33723	0.246689	0.122238	-0.107938	-0.081971	-0.063599	-0.054228	-0.042303	-0.021139	-0.003043	-0.099029	-0.082099	-0.068233	-0.050084	-0.038183	-0.021277	-0.007519
	292.21	0.462334	0.462664	0.433208	0.402669	0.333369	0.251592	0.123789	-0.11356	-0.084373	-0.068783	-0.055956	-0.048199	-0.025922	-0.005893	-0.092636	-0.074614	-0.059904	-0.044393	-0.027906	-0.017724	-0.001819
	292.41	0.455819	0.462331	0.432064	0.397101	0.339051	0.250739	0.13097	-0.113688	-0.08678	-0.069855	-0.057464	-0.049783	-0.026095	-0.011938	-0.097017	-0.080266	-0.069259	-0.045083	-0.038353	-0.019116	-0.003578
	292.59	0.456562	0.460002	0.428647	0.396435	0.336585	0.246044	0.122968	-0.107871	-0.086797	-0.070545	-0.057884	-0.04169	-0.022787	-0.007211	-0.094696	-0.073443	-0.062891	-0.045901	-0.032525	-0.014906	-0.006578
	292.8	0.458949	0.461212	0.431751	0.403084	0.340897	0.251843	0.127007	-0.111189	-0.087247	-0.072634	-0.055567	-0.042704	-0.020192	-0.008119	-0.102853	-0.081002	-0.068196	-0.046209	-0.034868	-0.021215	-0.007686
	293.01	0.459449	0.462518	0.432876	0.396157	0.336537	0.249462	0.12214	-0.114314	-0.087972	-0.068509	-0.055047	-0.043342	-0.022691	-0.008118	-0.101487	-0.079103	-0.063691	-0.048186	-0.036677	-0.018929	-0.001682
	293.19	0.464553	0.467665	0.430786	0.39707	0.341366	0.251445	0.13509	-0.114689	-0.085596	-0.067289	-0.060511	-0.043834	-0.024111	-0.007785	-0.095826	-0.076167	-0.058642	-0.047615	-0.032606	-0.011859	0.000152
	293.41	0.457787	0.454391	0.432198	0.392682	0.33517	0.249405	0.121726	-0.109484	-0.083474	-0.067642	-0.058773	-0.045439	-0.022443	-0.005793	-0.09596	-0.074939	-0.065732	-0.046666	-0.03754	-0.011457	-0.003149
	293.6	0.458846	0.46165	0.434144	0.394403	0.335303	0.24173	0.126871	-0.107479	-0.079131	-0.064149	-0.055346	-0.037066	-0.018246	-0.006147	-0.10186	-0.079948	-0.070465	-0.051377	-0.039531	-0.020268	-0.008867
	293.79	0.459924	0.462595	0.433791	0.403411	0.334403	0.249087	0.125807	-0.109123	-0.083819	-0.06846	-0.054198	-0.044549	-0.019725	-0.004867	-0.095759	-0.073811	-0.061778	-0.043179	-0.032435	-0.01328	-0.000171
	294.01	0.457442	0.458836	0.431494	0.399761	0.336436	0.247942	0.123257	-0.106423	-0.079706	-0.064198	-0.049377	-0.035821	-0.016373	-0.002178	-0.095027	-0.079976	-0.06563	-0.047689	-0.038002	-0.014412	-0.00626
	294.21	0.452656	0.45786	0.428116	0.388577	0.335091	0.245368	0.124585	-0.120378	-0.09179	-0.072767	-0.060515	-0.049907	-0.031183	-0.011582	-0.103359	-0.081115	-0.06958	-0.048009	-0.036661	-0.023561	-0.007864
	294.4	0.456873	0.46133	0.430117	0.393374	0.337703	0.248997	0.124296	-0.108662	-0.086222	-0.064614	-0.057648	-0.041428	-0.021534	-0.006775	-0.09237	-0.07621	-0.066011	-0.043855	-0.033513	-0.012777	-0.002156
	294.61	0.462366	0.462139	0.43812	0.395913	0.342171	0.253257	0.126383	-0.109219	-0.08238	-0.064365	-0.051355	-0.039361	-0.017308	-0.001181	-0.09527	-0.079182	-0.065582	-0.048158	-0.037933	-0.01631	-0.004393
	294.8	0.456054	0.462657	0.430821	0.392108	0.334981	0.248163	0.120988	-0.112131	-0.087791	-0.065606	-0.054293	-0.045063	-0.018724	-0.004225	-0.099177	-0.082349	-0.065643	-0.044918	-0.038598	-0.018265	-0.005853
	294.99	0.45928	0.466546	0.439489	0.401497	0.339492	0.254687	0.131271	-0.108263	-0.086031	-0.068163	-0.053966	-0.041475	-0.018306	-0.001508	-0.100792	-0.083841	-0.06573	-0.049535	-0.037721	-0.020863	-0.004141
	295.21	0.456959	0.457196	0.433447	0.394947	0.332563	0.248382	0.126547	-0.109481	-0.086407	-0.064937	-0.055378	-0.038952	-0.022607	-0.009323	-0.09396	-0.081468	-0.061769	-0.045994	-0.035782	-0.01756	-0.003406
	295.41	0.461563	0.466363	0.433569	0.397707	0.339238	0.254457	0.128518	-0.113074	-0.087647	-0.065532	-0.057386	-0.037603	-0.022272	-0.005122	-0.097837	-0.082481	-0.0672	-0.054816	-0.043092	-0.018154	-0.001129
	295.6	0.454546	0.46349	0.432513	0.399795	0.33446	0.250351	0.124743	-0.109938	-0.081143	-0.066889	-0.054767	-0.040288	-0.017756	-0.00853	-0.098746	-0.083521	-0.06999	-0.048491	-0.037461	-0.017477	-0.006047
	295.82	0.458227	0.461423	0.427843	0.401247	0.337273	0.249107	0.125918	-0.109157	-0.083	-0.063764	-0.050983	-0.044121	-0.021207	-0.001889	-0.098528	-0.07938	-0.066047	-0.048344	-0.035769	-0.019507	-0.005028
	296	0.457746	0.463631	0.427582	0.396666	0.335592	0.244696	0.126391	-0.109801	-0.078642	-0.066513	-0.053293	-0.041361	-0.016615	-0.005835	-0.091263	-0.076361	-0.066304	-0.048257	-0.037866	-0.018171	-0.000534
	296.21	0.454008	0.461289	0.434756	0.398226	0.334221	0.249594	0.126349	-0.110667	-0.085755	-0.066304	-0.054951	-0.04123	-0.019519	-0.002222	-0.093059	-0.080798	-0.066176	-0.047646	-0.038317	-0.014356	0.000698
	296.41	0.456727	0.454618	0.434472	0.392804	0.331524	0.250847	0.120609	-0.111231	-0.086061	-0.067611	-0.054216	-0.044654	-0.023588	-0.012414	-0.092463	-0.080262	-0.059916	-0.047038	-0.036131	-0.02101	-0.002291
	296.61	0.460025	0.460774	0.431327	0.397101	0.34108	0.252391	0.124216	-0.114781	-0.086557	-0.065713	-0.057401	-0.043559	-0.022584	-0.004436	-0.100486	-0.082215	-0.064787	-0.050479	-0.038527	-0.022696	-0.004893
	296.81	0.455868	0.457583	0.43269	0.39557	0.338719	0.247995	0.124314	-0.113768	-0.084221	-0.066646	-0.056294	-0.046003	-0.019158	-0.004819	-0.098657	-0.084494	-0.071272	-0.048682	-0.039097	-0.017173	-0.007521
	297	0.462002	0.462618	0.437377	0.403869	0.340583	0.25093	0.132106	-0.116727	-0.082518	-0.066744	-0.056588	-0.042172	-0.025453	-0.00747	-0.100762	-0.08183	-0.070124	-0.051879	-0.038267	-0.023943	-0.005848
	297.2	0.452945	0.453941	0.427381	0.394299	0.334243	0.248154	0.118025	-0.107229	-0.085368	-0.060506	-0.050801	-0.042141	-0.01934	-0.001552	-0.091352	-0.072388	-0.059045	-0.043947	-0.035255	-0.012088	0.003371
	297.41	0.45784	0.460139	0.432263	0.395114	0.340447	0.254237	0.127388	-0.11505	-0.088717	-0.070675	-0.057197	-0.043698	-0.025781	-0.005707	-0.098215	-0.07987	-0.068996	-0.044581	-0.038268	-0.017607	-0.005824
	297.61	0.454311	0.453591	0.426655	0.394638	0.335029	0.244416	0.117802	-0.108363	-0.08285	-0.06692	-0.055596	-0.035365	-0.023136	-0.003717	-0.097701	-0.079166	-0.068549	-0.050043	-0.037589	-0.018161	-0.005677
	297.81	0.457314	0.461759	0.430962	0.399647	0.336178	0.251341	0.124252	-0.114571	-0.091731	-0.07392	-0.053854	-0.044432	-0.021669	-0.007737	-0.097107	-0.083536	-0.065238	-0.044169	-0.039336	-0.017268	-0.005203
	298.01	0.456055	0.458958	0.430194	0.39588	0.334277	0.252298	0.12422	-0.111576	-0.087686	-0.071529	-0.055255	-0.041162	-0.019606	-0.004704	-0.093078	-0.073384	-0.062835	-0.047341	-0.031333	-0.015982	-0.003772
	298.2	0.46014	0.459614	0.436031	0.398829	0.33652	0.250627	0.127236	-0.107521	-0.083469	-0.067543	-0.049964	-0.041635	-0.015119	0.003662	-0.099127	-0.073756	-0.06181	-0.041932	-0.037979	-0.020719	-0.001177
	298.4	0.460032	0.460449	0.436088	0.403363	0.343314	0.253742	0.127495	-0.111728	-0.083863	-0.069936	-0.057157	-0.042833	-0.023152	-0.004623	-0.09795	-0.079661	-0.067681	-0.052098	-0.04163	-0.020489	-0.005151
	298.61	0.457064	0.462728	0.42821	0.392844	0.334733	0.248529	0.123342	-0.115438	-0.090318	-0.070295	-0.059087	-0.04611	-0.02427	-0.010303	-0.094309	-0.076732	-0.060581	-0.045866	-0.034454	-0.014553	-0.00208
	298.79	0.458833	0.462213	0.431652	0.393828	0.338487	0.249248	0.127973	-0.111348	-0.085827	-0.070618	-0.053809	-0.040542	-0.023563	-0.005532	-0.099616	-0.081682	-0.067386	-0.04982	-0.041837	-0.015983	-0.00703
	299.01	0.455008	0.460107	0.429104	0.395882	0.334993	0.252267	0.125172	-0.118274	-0.094885	-0.07468	-0.063441	-0.049451	-0.025921	-0.007018	-0.094789	-0.073544	-0.064037	-0.047201	-0.034102	-0.017145	-0.005511
	299.2	0.458636	0.461175	0.437491	0.40107	0.339232	0.248675	0.126019	-0.112728	-0.084344	-0.066113	-0.055464	-0.038671	-0.021644	-0.007967	-0.100245	-0.080563	-0.064244	-0.050231	-0.037412	-0.019906	-0.006236
	299.39	0.459337	0.456597	0.43536	0.395251	0.334445	0.24772	0.125809	-0.116775	-0.089946	-0.073203	-0.057731	-0.046394	-0.023349	-0.009115	-0.099259	-0.083664	-0.068821	-0.048947	-0.039071	-0.022236	-0.008718
	299.61	0.456693	0.462558	0.436203	0.394862	0.335029	0.249201	0.124939	-0.114694	-0.087479	-0.066061	-0.057468	-0.046158	-0.029037	-0.007511	-0.092546	-0.073927	-0.058209	-0.042342	-0.034455	-0.013352	0.003189
	299.81	0.456911	0.470056	0.435141	0.402069	0.338168	0.254333	0.133468	-0.110044	-0.089842	-0.069003	-0.055277	-0.04487	-0.024249	-0.008895	-0.10137	-0.077624	-0.061782	-0.046085	-0.037214	-0.018008	-0.003705
	300	0.459246	0.462431	0.432854	0.397337	0.338354	0.249434	0.124515	-0.115822	-0.085782	-0.066041	-0.05667	-0.040904	-0.022841	-0.002875	-0.098671	-0.081452	-0.063992	-0.048825	-0.034911	-0.016569	-0.005457
	300.21	0.458498	0.458202	0.432444	0.391972	0.336988	0.250252	0.129188	-0.114427	-0.08882	-0.069174	-0.058066	-0.041859	-0.024538	-0.005316	-0.097465	-0.078278	-0.067541	-0.042773	-0.040511	-0.014893	-0.005839
	300.4	0.457004	0.459389	0.431508	0.396308	0.334448	0.248406	0.122379	-0.111404	-0.086216	-0.071404	-0.059823	-0.040663	-0.028228	-0.007562	-0.099768	-0.078703	-0.06564	-0.04557	-0.040954	-0.019168	-0.007682
	300.6	0.459276	0.463452	0.44226	0.403967	0.345644	0.249661	0.130756	-0.111699	-0.08562	-0.066427	-0.057772	-0.039858	-0.018779	-0.004187	-0.09708	-0.079793	-0.062582	-0.044127	-0.037921	-0.015983	-0.005417
	300.81	0.456912	0.456783	0.4332	0.39257	0.335207	0.248396	0.125162	-0.116258	-0.087862	-0.068226	-0.062721	-0.045065	-0.027845	-0.010303	-0.097994	-0.082382	-0.068942	-0.050625	-0.037104	-0.01987	-0.009572
	301.01	0.46243	0.466659	0.43826	0.399333	0.340532	0.252144	0.126548	-0.116189	-0.084405	-0.068001	-0.053875	-0.045355	-0.02777	-0.00643	-0.100055	-0.082476	-0.069872	-0.053568	-0.041739	-0.023993	-0.011318
	301.21	0.456285	0.462631	0.431193	0.400921	0.340073	0.250384	0.122067	-0.107394	-0.083188	-0.05986	-0.049589	-0.03847	-0.017245	-0.001526	-0.099948	-0.080417	-0.068009	-0.046742	-0.039184	-0.020899	-0.005335
	301.4	0.459198	0.461888	0.434762	0.399304	0.341324	0.250253	0.127286	-0.107782	-0.080147	-0.061394	-0.049822	-0.040848	-0.018414	-0.002525	-0.095203	-0.075368	-0.060526	-0.046821	-0.033962	-0.016693	-0.002274
	301.6	0.458231	0.459274	0.429794	0.393095	0.331296	0.251247	0.125941	-0.117699	-0.086638	-0.070625	-0.059263	-0.04587	-0.024589	-0.003598	-0.096684	-0.073535	-0.058189	-0.047991	-0.034747	-0.017113	-0.006523
	301.79	0.456659	0.457792	0.430826	0.392458	0.331935	0.243377	0.117965	-0.117873	-0.087594	-0.072115	-0.057107	-0.046544	-0.025167	-0.005264	-0.093178	-0.071187	-0.062262	-0.043106	-0.031126	-0.011475	0.003271
	302.01	0.45671	0.462808	0.427268	0.400453	0.336481	0.251375	0.126981	-0.114659	-0.087158	-0.070119	-0.05401	-0.045844	-0.020106	-0.005209	-0.093551	-0.076011	-0.064217	-0.044178	-0.035072	-0.017681	-0.0047
	302.21	0.457965	0.462742	0.431391	0.398529	0.338267	0.255727	0.125166	-0.111083	-0.086021	-0.065644	-0.05368	-0.03948	-0.021396	-0.005134	-0.096124	-0.078834	-0.060254	-0.047712	-0.038273	-0.018262	-0.005307
	302.4	0.458283	0.461561	0.426704	0.396388	0.336012	0.249913	0.125844	-0.112704	-0.090099	-0.069166	-0.06245	-0.046359	-0.024616	-0.008887	-0.097034	-0.07993	-0.064462	-0.049914	-0.038833	-0.019921	-0.00788
	302.6	0.46016	0.465354	0.434637	0.398572	0.339021	0.253254	0.130455	-0.116184	-0.090982	-0.068139	-0.05979	-0.043607	-0.0259	-0.008132	-0.098396	-0.080938	-0.066205	-0.042909	-0.036856	-0.018219	-0.006716
	302.8	0.457874	0.460288	0.434097	0.398149	0.337671	0.249941	0.127382	-0.111495	-0.083643	-0.072015	-0.055459	-0.041193	-0.024514	-0.007606	-0.096838	-0.073969	-0.064483	-0.045223	-0.035055	-0.017052	-0.008601
	302.99	0.459222	0.460528	0.43605	0.395906	0.339225	0.253572	0.128245	-0.113935	-0.086996	-0.075712	-0.059624	-0.044825	-0.027864	-0.011069	-0.104268	-0.079898	-0.065949	-0.044575	-0.036506	-0.018816	-0.004664
	303.21	0.464057	0.470121	0.435476	0.400846	0.343887	0.258094	0.134551	-0.106667	-0.083082	-0.06354	-0.052199	-0.03825	-0.015813	-0.00366	-0.095934	-0.079171	-0.065942	-0.05006	-0.040788	-0.014659	-0.006956
	303.4	0.456627	0.46027	0.427522	0.395327	0.332095	0.247828	0.12328	-0.111278	-0.087226	-0.069376	-0.058671	-0.041313	-0.02613	-0.002863	-0.091045	-0.073482	-0.058696	-0.040757	-0.02951	-0.013032	-0.001035
	303.61	0.457967	0.459814	0.43578	0.400485	0.336447	0.256278	0.127414	-0.105795	-0.084982	-0.065594	-0.051183	-0.035316	-0.022089	-0.004842	-0.095173	-0.079361	-0.061546	-0.044071	-0.03606	-0.020331	-0.002259
	303.79	0.456776	0.462558	0.432221	0.399697	0.33914	0.25429	0.126733	-0.112447	-0.089646	-0.069482	-0.053345	-0.04296	-0.025802	-0.007048	-0.096244	-0.084875	-0.061592	-0.051456	-0.038585	-0.015383	-0.005751
	304.01	0.459924	0.466069	0.433072	0.399001	0.338548	0.252538	0.129781	-0.109854	-0.087478	-0.067869	-0.054497	-0.038817	-0.019327	-0.002695	-0.096732	-0.081527	-0.064917	-0.048693	-0.036547	-0.021555	-0.007934
	304.21	0.462568	0.468009	0.43947	0.400711	0.342014	0.254083	0.130341	-0.105075	-0.082953	-0.06438	-0.056718	-0.037898	-0.019746	-0.001585	-0.096771	-0.077162	-0.064042	-0.046266	-0.040135	-0.020575	-0.003777
	304.39	0.45743	0.464961	0.432385	0.403469	0.343615	0.254955	0.129056	-0.112978	-0.089399	-0.070353	-0.061553	-0.043332	-0.021416	-0.011525	-0.092633	-0.076422	-0.060725	-0.039158	-0.029515	-0.012261	0.001388
	304.61	0.456414	0.457405	0.431155	0.398101	0.33501	0.247616	0.128026	-0.112022	-0.081947	-0.067564	-0.056042	-0.041835	-0.019973	-0.000879	-0.096845	-0.080413	-0.064157	-0.05079	-0.038471	-0.021341	-0.002128
	304.82	0.465473	0.468279	0.438059	0.399525	0.345286	0.251315	0.135523	-0.113766	-0.087981	-0.069654	-0.060209	-0.043963	-0.024971	-0.004653	-0.100583	-0.078267	-0.065111	-0.041204	-0.035587	-0.016738	-0.008028
	304.99	0.458178	0.463253	0.432961	0.399035	0.340375	0.249746	0.126652	-0.110038	-0.088807	-0.068481	-0.054429	-0.045243	-0.025792	-0.004676	-0.097673	-0.075636	-0.065268	-0.045479	-0.036016	-0.014686	0.000483
	305.21	0.454937	0.462761	0.431865	0.40046	0.340154	0.251653	0.126377	-0.112128	-0.086944	-0.072304	-0.05788	-0.046736	-0.024917	-0.011054	-0.090879	-0.077547	-0.061115	-0.040982	-0.0319	-0.019429	-0.002162
	305.41	0.463708	0.462613	0.435112	0.392645	0.337257	0.255114	0.125124	-0.107931	-0.081052	-0.067322	-0.054199	-0.038186	-0.020784	-0.002971	-0.093405	-0.076663	-0.06355	-0.045316	-0.033734	-0.013764	-0.001674
	305.6	0.457313	0.462807	0.432854	0.401029	0.341859	0.253012	0.127411	-0.114225	-0.082599	-0.072789	-0.060629	-0.043139	-0.022528	-0.00553	-0.094942	-0.079364	-0.066855	-0.048725	-0.035975	-0.018435	-0.004182
	305.8	0.456425	0.462664	0.43362	0.394673	0.334046	0.249323	0.129599	-0.115101	-0.085519	-0.069204	-0.060793	-0.045395	-0.027735	-0.008879	-0.09798	-0.082793	-0.064052	-0.047531	-0.033849	-0.015645	-0.006318
	306	0.458159	0.462167	0.431728	0.392513	0.341062	0.251983	0.12873	-0.111419	-0.082765	-0.063404	-0.051518	-0.042657	-0.015538	-0.00457	-0.092625	-0.078794	-0.064573	-0.045696	-0.034751	-0.016964	-0.000787
	306.19	0.460721	0.469566	0.431293	0.398932	0.337524	0.252761	0.12827	-0.118176	-0.088258	-0.0704	-0.062259	-0.045705	-0.031419	-0.007894	-0.105018	-0.087418	-0.071272	-0.04925	-0.039927	-0.027173	-0.012014
	306.41	0.453878	0.459702	0.432808	0.397761	0.341314	0.252775	0.127128	-0.110923	-0.084579	-0.066228	-0.051483	-0.040018	-0.019617	-0.00146	-0.09278	-0.075722	-0.059333	-0.047037	-0.036511	-0.015203	-0.005078
	306.61	0.458645	0.460255	0.43584	0.398824	0.336724	0.249378	0.124403	-0.108804	-0.082493	-0.066474	-0.053271	-0.037764	-0.020573	-0.002774	-0.095393	-0.081084	-0.063369	-0.046901	-0.032492	-0.020409	-0.008284
	306.8	0.459309	0.459277	0.433962	0.396235	0.337736	0.25444	0.125519	-0.116176	-0.08671	-0.074461	-0.055656	-0.043356	-0.02201	-0.007138	-0.096233	-0.07649	-0.063063	-0.043196	-0.034342	-0.020777	0.00102
	307	0.457978	0.461882	0.432142	0.394869	0.339321	0.251894	0.122739	-0.107995	-0.084119	-0.067118	-0.057844	-0.04389	-0.018394	-0.004511	-0.09977	-0.075242	-0.063157	-0.044618	-0.031827	-0.01052	0.002065
	307.2	0.460636	0.4603	0.436327	0.400803	0.337243	0.249679	0.130383	-0.112408	-0.086651	-0.069265	-0.057181	-0.044618	-0.020715	-0.007025	-0.098949	-0.082473	-0.069465	-0.04908	-0.042099	-0.018531	-0.007059
	307.39	0.453757	0.460364	0.431984	0.395637	0.337041	0.248683	0.125162	-0.112544	-0.086991	-0.070113	-0.057942	-0.043129	-0.020781	-0.007187	-0.100443	-0.081944	-0.068806	-0.047856	-0.037796	-0.02026	-0.004871
	307.61	0.461602	0.468968	0.437113	0.398226	0.339255	0.254035	0.129177	-0.111599	-0.087622	-0.070176	-0.059509	-0.045479	-0.027322	-0.004896	-0.091488	-0.077702	-0.06312	-0.038201	-0.037055	-0.015524	0.002199
	307.8	0.460025	0.46234	0.432878	0.396298	0.341779	0.251783	0.128075	-0.111029	-0.084371	-0.069992	-0.053861	-0.044261	-0.020732	-0.009325	-0.092416	-0.076414	-0.06597	-0.042102	-0.034727	-0.013244	0.003233
	308	0.457279	0.464307	0.431249	0.395606	0.339514	0.251962	0.128115	-0.116261	-0.084924	-0.067159	-0.058522	-0.045163	-0.020548	-0.010035	-0.099265	-0.074871	-0.064544	-0.047082	-0.038574	-0.017287	-0.005697
	308.2	0.458334	0.464684	0.437975	0.398765	0.341473	0.254501	0.127772	-0.120158	-0.091671	-0.072062	-0.060089	-0.046981	-0.025245	-0.013309	-0.103621	-0.083432	-0.065005	-0.054358	-0.044377	-0.0219	-0.010484
	308.4	0.460237	0.463749	0.431331	0.399418	0.336851	0.248909	0.122159	-0.118187	-0.092261	-0.07342	-0.06281	-0.053794	-0.025514	-0.012284	-0.093781	-0.082879	-0.062204	-0.051503	-0.035015	-0.019246	-0.003117
	308.59	0.459776	0.465598	0.432626	0.401849	0.339795	0.251414	0.12826	-0.119453	-0.092931	-0.071923	-0.060522	-0.047214	-0.025872	-0.013032	-0.096764	-0.077821	-0.061162	-0.04862	-0.035283	-0.024181	-0.005315
	308.81	0.452189	0.460365	0.431292	0.397921	0.333315	0.247351	0.123394	-0.110938	-0.083919	-0.063109	-0.057972	-0.036594	-0.019759	-0.006053	-0.101603	-0.085056	-0.066202	-0.048376	-0.040797	-0.022704	-0.010833
	309.01	0.458665	0.463013	0.434033	0.400077	0.342267	0.2525	0.128032	-0.114073	-0.091773	-0.070627	-0.059873	-0.048493	-0.024584	-0.012202	-0.092304	-0.074565	-0.065391	-0.042263	-0.031793	-0.016112	-0.002392
	309.2	0.460709	0.459471	0.435193	0.398075	0.338793	0.248733	0.129148	-0.115066	-0.08878	-0.070621	-0.058523	-0.045149	-0.02323	-0.012041	-0.093599	-0.07624	-0.059743	-0.047463	-0.032022	-0.009384	0.000939
	309.4	0.4574	0.462734	0.433923	0.402306	0.339093	0.247938	0.127512	-0.112168	-0.091636	-0.070856	-0.057794	-0.045675	-0.024925	-0.00442	-0.099124	-0.0792	-0.064286	-0.045574	-0.034136	-0.016479	-0.004859
	309.61	0.454942	0.459432	0.429354	0.393214	0.33468	0.248045	0.126653	-0.112346	-0.091876	-0.068004	-0.057212	-0.040799	-0.021494	-0.006507	-0.093734	-0.07728	-0.066118	-0.048913	-0.040995	-0.020469	-0.00746
	309.81	0.458578	0.463526	0.431371	0.397866	0.334672	0.245721	0.122223	-0.11101	-0.088948	-0.067607	-0.057507	-0.045862	-0.024843	-0.008046	-0.094843	-0.07644	-0.066418	-0.046969	-0.037053	-0.018853	-0.0032
	310.01	0.46777	0.468384	0.445263	0.409265	0.347445	0.261339	0.138638	-0.09852	-0.075227	-0.058043	-0.048433	-0.028854	-0.014833	-0.005561	-0.075565	-0.066462	-0.053974	-0.028682	-0.020893	-0.008433	-0.001678
	310.21	0.462945	0.462923	0.431493	0.400924	0.341748	0.250334	0.133903	-0.092345	-0.067046	-0.053874	-0.041992	-0.028493	-0.010572	0.000642	-0.072267	-0.05707	-0.047542	-0.029017	-0.018519	-0.001831	-0.003225
	310.41	0.452018	0.454071	0.420584	0.391852	0.326914	0.237096	0.124709	-0.080824	-0.062071	-0.047409	-0.03521	-0.022729	-0.008844	0.000756	-0.064458	-0.049304	-0.043443	-0.024729	-0.020379	-0.002884	0.004696
	310.62	0.441684	0.44394	0.412779	0.376449	0.317096	0.227972	0.113717	-0.074427	-0.058796	-0.044628	-0.03479	-0.022385	-0.003491	-0.002194	-0.057574	-0.04882	-0.043885	-0.025611	-0.021525	-0.002136	-0.001942
	310.82	0.433165	0.438521	0.401818	0.3683	0.308144	0.221481	0.110541	-0.063758	-0.049012	-0.043433	-0.032845	-0.020385	-0.005929	0.010802	-0.05264	-0.044378	-0.038512	-0.021009	-0.017177	0.00659	0.005507
	311.01	0.428284	0.431132	0.396866	0.367928	0.301571	0.214513	0.105907	-0.060693	-0.0444	-0.033146	-0.02648	-0.013072	0.000797	0.013762	-0.0503	-0.04259	-0.040343	-0.018802	-0.016433	-0.001295	0.003005
	311.21	0.415382	0.417474	0.385967	0.351735	0.287786	0.208594	0.099628	-0.060861	-0.046063	-0.037318	-0.027355	-0.017265	0.002256	0.007391	-0.039487	-0.036383	-0.033138	-0.01347	-0.011961	0.008535	0.00846
	311.41	0.406706	0.412405	0.379401	0.346169	0.282698	0.201391	0.09687	-0.058897	-0.046609	-0.034511	-0.029296	-0.019181	-0.00311	0.004344	-0.043042	-0.043019	-0.036115	-0.016737	-0.013835	-0.002584	0.005571
	311.62	0.412743	0.413134	0.38221	0.343802	0.279972	0.197192	0.100499	-0.04709	-0.039102	-0.035171	-0.026449	-0.0145	0.00091	0.008814	-0.03269	-0.02654	-0.026081	-0.012055	-0.00494	0.009235	0.014273
	311.82	0.40189	0.403372	0.370648	0.337837	0.273387	0.193926	0.093801	-0.054968	-0.045348	-0.034794	-0.029179	-0.01718	-0.000679	0.001428	-0.040243	-0.035494	-0.038201	-0.018648	-0.016545	0.001245	0.005073
	312.02	0.393901	0.401658	0.366173	0.332889	0.268312	0.191106	0.093468	-0.052648	-0.040991	-0.034415	-0.023504	-0.018468	0.002388	0.004961	-0.033565	-0.030485	-0.027326	-0.012503	-0.00606	0.006993	0.009979
	312.21	0.39369	0.399942	0.366683	0.332283	0.267321	0.191678	0.090707	-0.041685	-0.03413	-0.029568	-0.021197	-0.011382	0.002815	0.013079	-0.036088	-0.030293	-0.033279	-0.013756	-0.015733	-0.004223	0.006189
	312.41	0.390647	0.391494	0.356287	0.321908	0.256727	0.184018	0.089434	-0.050008	-0.040705	-0.036665	-0.028243	-0.017149	-0.003166	0.007548	-0.027741	-0.024591	-0.020313	-0.00501	-0.009783	0.009397	0.01194
	312.61	0.388221	0.394459	0.357433	0.324375	0.257425	0.184536	0.094173	-0.041157	-0.032222	-0.032812	-0.021871	-0.013171	0.000154	0.009347	-0.027341	-0.028284	-0.025931	-0.009407	-0.0095	0.002792	0.009511
	312.82	0.388528	0.385227	0.354572	0.318181	0.256802	0.179686	0.089122	-0.038727	-0.029982	-0.027622	-0.019565	-0.016359	0.003648	0.012216	-0.025347	-0.024603	-0.024056	-0.007822	-0.007038	0.006729	0.009489
	313	0.389438	0.389154	0.355052	0.313508	0.252953	0.178731	0.090869	-0.04233	-0.032891	-0.030232	-0.021478	-0.013866	-1e-05	0.007663	-0.029895	-0.029139	-0.030065	-0.012618	-0.013053	0.004064	0.003389
	313.22	0.376673	0.382521	0.344451	0.309015	0.247427	0.172229	0.0871	-0.04122	-0.029706	-0.026633	-0.018456	-0.012129	0.005354	0.007442	-0.029098	-0.028149	-0.024836	-0.008579	-0.010176	0.005505	0.009791
	313.41	0.378308	0.381468	0.343514	0.306778	0.24385	0.178716	0.081681	-0.038486	-0.027867	-0.028418	-0.018893	-0.011412	0.003613	0.004124	-0.02793	-0.027665	-0.024882	-0.005945	-0.009619	0.003207	0.003888
	313.6	0.378756	0.382886	0.347426	0.305341	0.249965	0.17401	0.08878	-0.037898	-0.031728	-0.028174	-0.02253	-0.013942	0.00279	0.011788	-0.024573	-0.0238	-0.025376	-0.007507	-0.007995	0.003657	0.012707
	313.8	0.372303	0.37574	0.341873	0.30662	0.240566	0.169648	0.079749	-0.038439	-0.035505	-0.029129	-0.021579	-0.012208	0.004617	0.004344	-0.024068	-0.024	-0.023061	-0.010491	-0.011135	0.002771	0.004793
	314.02	0.368783	0.371228	0.335642	0.297184	0.233553	0.165895	0.085788	-0.033898	-0.02788	-0.025748	-0.019172	-0.010901	-0.000105	0.009311	-0.021824	-0.024715	-0.026277	-0.01149	-0.010928	0.00438	0.00816
	314.2	0.369884	0.367423	0.334711	0.298346	0.233053	0.164063	0.078402	-0.035768	-0.033611	-0.026254	-0.021165	-0.014836	0.00255	0.004395	-0.019352	-0.022925	-0.026565	-0.008073	-0.009977	0.003361	0.008955
	314.42	0.36012	0.368692	0.328903	0.292516	0.230094	0.159885	0.076667	-0.028048	-0.027827	-0.024207	-0.015815	-0.00942	0.007393	0.011459	-0.022323	-0.019315	-0.023164	-0.005955	-0.005982	0.005323	0.010957
	314.61	0.365858	0.371825	0.333626	0.293499	0.232969	0.166274	0.081125	-0.032562	-0.027111	-0.019398	-0.015326	-0.013406	0.000343	0.013439	-0.019708	-0.020847	-0.020105	-0.005816	-0.010794	-0.00021	0.008311
	314.83	0.360244	0.360779	0.327405	0.287714	0.230432	0.160191	0.084126	-0.033425	-0.028943	-0.020779	-0.018971	-0.013688	0.002472	0.011454	-0.019181	-0.018396	-0.022035	-0.002904	-0.007325	0.005228	0.008666
	315.01	0.355143	0.360376	0.317094	0.277806	0.221956	0.154889	0.07123	-0.033234	-0.027127	-0.02058	-0.018144	-0.01231	0.002288	0.011796	-0.019502	-0.021297	-0.021672	-0.001748	-0.007232	0.002491	0.005352
	315.2	0.361865	0.363075	0.32681	0.288187	0.228777	0.158676	0.080806	-0.03078	-0.026303	-0.018691	-0.013189	-0.004838	0.008958	0.011133	-0.016896	-0.019507	-0.017801	-0.006368	-0.003418	0.005498	0.011661
	315.41	0.354118	0.356042	0.317622	0.2834	0.22134	0.154907	0.076144	-0.03492	-0.030063	-0.027981	-0.022085	-0.014783	0.004829	0.007134	-0.016691	-0.018521	-0.02383	-0.007428	-0.008089	0.001433	0.009077
	315.61	0.351458	0.351803	0.313384	0.273604	0.215018	0.145943	0.072718	-0.028793	-0.024784	-0.022818	-0.017474	-0.011542	0.006009	0.014056	-0.016278	-0.019937	-0.019642	-0.005495	-0.006263	-0.001376	0.005171
	315.81	0.347534	0.352252	0.317106	0.277097	0.213452	0.149274	0.069921	-0.02861	-0.025927	-0.017358	-0.01621	-0.008433	0.00437	0.013877	-0.011941	-0.014603	-0.011918	0.000546	-0.003603	0.01115	0.012648
	316	0.349262	0.351575	0.31284	0.275746	0.217996	0.150886	0.074624	-0.030885	-0.023483	-0.021976	-0.019208	-0.013505	0.001544	0.011907	-0.014784	-0.018272	-0.019903	-0.005917	-0.006507	0.002602	0.002501
	316.2	0.351311	0.349489	0.313794	0.275238	0.214424	0.150702	0.07085	-0.033118	-0.023477	-0.025194	-0.018344	-0.013961	0.003945	0.003734	-0.020488	-0.022137	-0.022834	-0.005121	-0.008356	-0.000298	0.003854
	316.4	0.345945	0.345903	0.311065	0.269602	0.20934	0.144343	0.069631	-0.034276	-0.025483	-0.026287	-0.023193	-0.014975	0.004242	0.00376	-0.015415	-0.016139	-0.018103	-0.00156	-0.007508	0.005191	0.010575
	316.61	0.346935	0.34563	0.310017	0.269624	0.211068	0.145495	0.073011	-0.028532	-0.030452	-0.025563	-0.017796	-0.011494	0.00299	0.008475	-0.011955	-0.01554	-0.019203	-0.002212	-0.007699	0.004969	0.009757
	316.81	0.348932	0.348122	0.312761	0.277131	0.213123	0.148459	0.074765	-0.029292	-0.023031	-0.01865	-0.01647	-0.011022	0.003884	0.010916	-0.01031	-0.014508	-0.022115	0.000197	-0.005073	-0.00305	0.010508
	317.01	0.341877	0.341067	0.301066	0.265753	0.205209	0.14419	0.069528	-0.030489	-0.025739	-0.022501	-0.015305	-0.013262	0.002158	0.005295	-0.015005	-0.016942	-0.019363	-0.006469	-0.006408	-0.000959	0.008618
	317.2	0.341484	0.33887	0.303236	0.262622	0.203352	0.143685	0.068132	-0.028954	-0.019103	-0.014352	-0.016876	-0.00861	0.006079	0.010524	-0.01253	-0.01189	-0.018485	0.000156	-0.007284	0.006871	0.00901
	317.42	0.337695	0.339672	0.301758	0.263316	0.208146	0.144693	0.07165	-0.030434	-0.02058	-0.021503	-0.014974	-0.011198	0.00562	0.01072	-0.01171	-0.019088	-0.018282	-0.005193	-0.007656	0.002325	0.006371
	317.62	0.340105	0.33872	0.299468	0.258888	0.203887	0.135389	0.071335	-0.026666	-0.025497	-0.021261	-0.017948	-0.012216	0.007827	0.007364	-0.012144	-0.013321	-0.012794	4.6e-05	-0.005035	0.002993	0.007706
	317.82	0.332506	0.335075	0.29359	0.26025	0.200716	0.137023	0.066481	-0.023206	-0.019096	-0.014942	-0.015126	-0.007105	0.005175	0.013753	-0.009387	-0.014831	-0.017802	-0.004412	-0.008008	0.004122	0.00559
	318.01	0.333984	0.333407	0.295089	0.255102	0.199472	0.138088	0.065829	-0.025168	-0.023405	-0.018037	-0.011326	-0.009269	0.005438	0.009307	-0.006378	-0.015844	-0.012958	0.00469	-0.002942	0.001343	0.00798
	318.2	0.331397	0.335198	0.294857	0.257201	0.197412	0.142508	0.070367	-0.028578	-0.024714	-0.02011	-0.01447	-0.006797	0.00387	0.009757	-0.013445	-0.015052	-0.016348	-0.005279	-0.006154	0.00536	0.007003
	318.4	0.332853	0.334495	0.295286	0.259789	0.20072	0.139348	0.069652	-0.025999	-0.019462	-0.016076	-0.017647	-0.010134	0.003645	0.010544	-0.010496	-0.016904	-0.010473	0.001461	-0.003151	0.004808	0.012516
	318.62	0.332171	0.333414	0.295348	0.256753	0.196194	0.141266	0.070617	-0.018948	-0.020032	-0.016094	-0.010593	-0.007368	0.009198	0.011439	-0.013432	-0.014728	-0.018709	-0.005419	-0.004944	0.002418	0.009583
	318.81	0.330946	0.335615	0.295968	0.258143	0.196953	0.141253	0.070337	-0.023081	-0.02113	-0.018259	-0.01076	-0.006445	0.006418	0.011238	-0.013365	-0.014336	-0.021828	-0.011229	-0.010089	-0.008111	0.00433
	319.01	0.327245	0.323241	0.283756	0.243995	0.187684	0.130015	0.06267	-0.027262	-0.022015	-0.015491	-0.015996	-0.006871	0.008208	0.012372	-0.012084	-0.010811	-0.013426	-0.006636	-0.007479	0.002089	0.010438
	319.21	0.328789	0.326154	0.281975	0.245664	0.19161	0.132607	0.065817	-0.025973	-0.021485	-0.018931	-0.015386	-0.011589	0.000137	0.008261	-0.007127	-0.010353	-0.01078	-0.000229	-0.001965	0.007	0.00989
	319.42	0.33075	0.328222	0.286192	0.253542	0.186228	0.130232	0.06819	-0.024871	-0.025745	-0.024367	-0.019634	-0.010374	0.00123	0.008057	-0.008101	-0.016468	-0.014905	0.000165	-0.002779	0.006699	0.007553
	319.62	0.323384	0.320109	0.282096	0.244413	0.181971	0.129865	0.058383	-0.025402	-0.019541	-0.021914	-0.010595	-0.011623	0.000361	0.005035	-0.013381	-0.019612	-0.017719	-0.009647	-0.009241	-0.001133	0.002977
	319.81	0.32515	0.321889	0.285158	0.245385	0.187332	0.135287	0.070051	-0.027237	-0.021161	-0.021403	-0.014959	-0.008324	0.003285	0.009056	-0.006825	-0.008826	-0.008173	0.004013	0.002873	0.006534	0.015386
	320.02	0.321043	0.325966	0.286428	0.246413	0.189887	0.129127	0.067126	-0.024867	-0.021371	-0.019164	-0.017611	-0.009495	0.003331	0.004052	-0.012051	-0.013755	-0.011395	0.000182	-0.005206	0.005279	0.008249
	320.21	0.317257	0.3159	0.277024	0.243618	0.178452	0.128269	0.059513	-0.030541	-0.026274	-0.025569	-0.01858	-0.016791	-0.003952	0.007032	-0.011262	-0.018914	-0.021046	-0.00633	-0.005722	0.000766	0.007119
	320.4	0.323733	0.326337	0.278952	0.241886	0.187026	0.13386	0.068628	-0.026035	-0.022218	-0.024641	-0.015729	-0.008768	0.001556	0.008496	-0.01558	-0.011974	-0.019752	-0.005781	-0.009777	-0.00525	0.005844
	320.62	0.325559	0.316767	0.27626	0.238263	0.177187	0.127592	0.065432	-0.018975	-0.020139	-0.013559	-0.015264	-0.009399	0.004771	0.012196	-0.005716	-0.01135	-0.015362	0.002126	-0.00152	0.003387	0.012205
	320.82	0.322645	0.320943	0.279151	0.242986	0.179766	0.132508	0.06631	-0.025522	-0.01894	-0.021139	-0.017716	-0.011445	-0.002091	0.007378	-0.006096	-0.00906	-0.01124	-0.000315	0.001606	0.006811	0.010519
	321.01	0.313872	0.317154	0.275914	0.239049	0.180711	0.132783	0.065535	-0.024568	-0.021238	-0.019678	-0.017834	-0.01165	0.002732	0.009024	-0.005046	-0.003906	-0.012433	0.001019	-0.002502	0.005414	0.012058
	321.19	0.308737	0.30876	0.266473	0.234013	0.175313	0.122495	0.052596	-0.029137	-0.020688	-0.019947	-0.017605	-0.011192	-0.000792	0.009277	-0.007404	-0.015439	-0.012216	-0.002749	-0.003071	0.005733	0.004849
	321.41	0.318588	0.319271	0.278763	0.240163	0.182739	0.127833	0.066998	-0.026313	-0.02294	-0.020397	-0.010882	-0.008599	0.001219	0.00485	-0.006223	-0.005875	-0.008786	0.001567	-0.005868	0.004744	0.00813
	321.6	0.31265	0.308264	0.268619	0.231062	0.177122	0.123713	0.060094	-0.022414	-0.015367	-0.016055	-0.013911	-0.008395	0.000786	0.010374	-0.009806	-0.013551	-0.01478	-0.004544	-0.004265	0.004454	0.009783
	321.82	0.314038	0.31594	0.27509	0.231295	0.181094	0.122886	0.064554	-0.023883	-0.018871	-0.014138	-0.01142	-0.012573	0.002272	0.011593	0.00012	-0.009048	-0.005784	0.006139	-0.000198	0.005585	0.014098
	322	0.311198	0.315078	0.270253	0.229832	0.177004	0.12123	0.062536	-0.021059	-0.015368	-0.016916	-0.014557	-0.012472	0.002051	0.014186	-0.001168	-0.003696	-0.009198	0.003642	-0.000212	0.007925	0.014899
	322.21	0.313788	0.30833	0.269491	0.235589	0.177368	0.126719	0.066038	-0.022419	-0.012438	-0.015832	-0.016476	-0.012984	0.005457	0.006635	-0.001224	-0.005953	-0.007268	0.003558	0.005511	0.007154	0.013257
	322.41	0.311076	0.31173	0.270623	0.22582	0.173002	0.122	0.062204	-0.026087	-0.024333	-0.020976	-0.017373	-0.014868	0.000984	0.007261	-0.013132	-0.008173	-0.015812	-0.001229	1.1e-05	-0.002341	0.006298
	322.61	0.310447	0.304471	0.261144	0.224939	0.169952	0.115158	0.06011	-0.026593	-0.024934	-0.017081	-0.016087	-0.008111	-0.002729	0.00369	-0.003437	-0.009729	-0.008469	0.002664	-0.002045	0.001558	0.014919
	322.8	0.308263	0.301476	0.264297	0.226305	0.168263	0.117651	0.056293	-0.021015	-0.013035	-0.017247	-0.013491	-0.005185	0.010198	0.011922	-0.001824	-0.010005	-0.013338	0.000914	-0.004959	0.006888	0.01155
	323.02	0.310722	0.302116	0.265988	0.226698	0.166105	0.117104	0.061761	-0.020942	-0.018535	-0.018406	-0.016225	-0.007269	0.001392	0.011723	-0.007427	-0.010501	-0.011116	0.003297	-0.006051	0.000802	0.006359
	323.22	0.302876	0.308222	0.261391	0.221355	0.166604	0.117464	0.057862	-0.021887	-0.019804	-0.015335	-0.015021	-0.00829	0.004458	0.00818	-0.006153	-0.007895	-0.005538	-0.000186	-0.001822	0.005884	0.015873
	323.41	0.307133	0.303161	0.26307	0.22584	0.165509	0.11539	0.060058	-0.025948	-0.022497	-0.023895	-0.020049	-0.014579	-0.00283	0.000109	-0.008131	-0.011176	-0.014677	0.001552	-0.004013	0.001559	0.008832
	323.61	0.305292	0.297298	0.260181	0.216563	0.164581	0.115085	0.060406	-0.029023	-0.024145	-0.021398	-0.01744	-0.013115	-0.004351	0.00478	-0.006553	-0.014523	-0.017407	-0.0043	-0.001362	0.003506	0.008088
	323.81	0.305765	0.302285	0.259612	0.220694	0.167087	0.115136	0.065211	-0.020299	-0.01562	-0.022777	-0.013823	-0.0081	0.006427	0.00994	-0.008382	-0.008434	-0.012825	-0.000321	-0.00268	0.002168	0.006542
	324	0.303361	0.301709	0.259657	0.223276	0.170579	0.124777	0.064868	-0.020549	-0.017304	-0.012926	-0.012243	-0.013871	0.004854	0.007592	-0.004438	-0.008194	-0.005661	0.001603	0.000301	0.005627	0.012814
	324.22	0.302656	0.301753	0.259836	0.218148	0.16543	0.11734	0.063075	-0.020195	-0.018449	-0.013055	-0.012073	-0.008439	0.003493	0.01133	-0.004577	-0.011232	-0.013593	0.000487	-0.002397	0.003046	0.008407
	324.41	0.29768	0.298166	0.25861	0.222595	0.162683	0.117094	0.060708	-0.023342	-0.019599	-0.017864	-0.013165	-0.009707	0.000115	0.01042	-0.004031	-0.011691	-0.01068	7e-06	-0.004986	0.005803	0.008338
	324.61	0.299182	0.299271	0.256271	0.218322	0.164875	0.117899	0.058356	-0.014736	-0.014607	-0.011429	-0.010808	-0.007004	0.009833	0.012858	-0.00271	-0.008682	-0.013402	-0.000109	-0.002741	0.004117	0.00982
	324.81	0.294077	0.29106	0.253392	0.208776	0.154924	0.104176	0.050887	-0.017767	-0.014833	-0.013299	-0.011154	-0.005093	0.008306	0.011627	-0.002983	-0.008895	-0.012099	-0.000906	-0.004642	0.006481	0.009989
	325.02	0.29447	0.296275	0.253456	0.21484	0.162759	0.117861	0.059939	-0.024454	-0.022159	-0.020773	-0.019726	-0.012557	-0.001822	0.00823	-0.004376	-0.013289	-0.012247	-0.000128	-0.005591	-0.002278	0.007529
	325.22	0.305986	0.293082	0.257322	0.220383	0.161124	0.116639	0.061885	-0.023558	-0.018236	-0.01385	-0.013303	-0.009691	0.006063	0.011445	-0.007551	-0.01283	-0.013112	-0.007236	-0.009149	-0.003457	0.002554
	325.41	0.293172	0.290884	0.249669	0.210193	0.15566	0.1148	0.055719	-0.013922	-0.012871	-0.009813	-0.010897	-0.005979	0.011282	0.012977	-0.00324	-0.009491	-0.010697	-0.001922	-0.002289	0.002449	0.009359
	325.61	0.298252	0.298342	0.251816	0.214062	0.162771	0.114236	0.057892	-0.018934	-0.014809	-0.015087	-0.009115	-0.008938	0.005098	0.014058	-0.005663	-0.009769	-0.010103	-0.00329	-0.007821	0.002432	0.010826
	325.81	0.300913	0.293637	0.251513	0.211553	0.160549	0.11349	0.055919	-0.024107	-0.017525	-0.016082	-0.014278	-0.012585	0.004069	0.010689	-0.006305	-0.009137	-0.007947	-0.000207	-0.003821	-0.000931	0.003371
	326	0.297505	0.294968	0.252494	0.216011	0.163052	0.114153	0.060406	-0.023487	-0.013476	-0.012532	-0.012656	-0.00956	0.00655	0.015013	-0.006321	-0.009398	-0.012494	-0.002139	-0.00622	-0.001923	0.000797
	326.22	0.294898	0.291503	0.255321	0.211159	0.154584	0.112361	0.060055	-0.021739	-0.01715	-0.01579	-0.01502	-0.006942	0.004058	0.006106	-0.002195	-0.008969	-0.012766	0.003009	-0.004264	0.005462	0.006846
	326.4	0.290912	0.287317	0.248789	0.208048	0.153629	0.110721	0.056096	-0.022541	-0.01958	-0.017023	-0.01431	-0.012009	0.003634	0.007584	-0.00822	-0.010428	-0.015458	-0.005965	-0.00579	-0.001159	0.010297
	326.61	0.294746	0.287626	0.246013	0.211304	0.153975	0.110726	0.057199	-0.016814	-0.016384	-0.017018	-0.012375	-0.006931	0.008563	0.007844	-0.007166	-0.008725	-0.015503	-0.004013	-0.004798	-0.000802	0.004643
	326.81	0.288876	0.285702	0.243203	0.207512	0.151582	0.107398	0.054414	-0.021637	-0.018319	-0.018491	-0.020317	-0.006877	0.000892	0.002812	-0.001175	-0.009995	-0.008764	0.001096	-0.007381	0.002191	0.011556
	327.01	0.290393	0.286028	0.241401	0.204422	0.15091	0.110002	0.055335	-0.017615	-0.016205	-0.01856	-0.013115	-0.006072	0.002963	0.0117	-0.004832	-0.00951	-0.007435	-0.001426	-0.005751	-0.001064	0.015259
	327.2	0.289311	0.285061	0.246895	0.203992	0.153533	0.110781	0.057146	-0.021139	-0.014872	-0.018883	-0.009951	-0.006868	0.006283	0.015845	-0.00472	-0.007202	-0.011599	-0.000958	-0.00288	-0.004209	0.006726
	327.4	0.289464	0.287098	0.245558	0.206452	0.151037	0.107449	0.05513	-0.011733	-0.012542	-0.005483	-0.004867	-0.00047	0.009699	0.01614	-0.003231	-0.006475	-0.010468	-0.000218	-0.003529	0.00401	0.006943
	327.62	0.288677	0.284049	0.242684	0.201486	0.152223	0.112149	0.054908	-0.017912	-0.014819	-0.01293	-0.013225	-0.003846	0.006681	0.014438	0.001732	-0.00032	-0.00598	0.001609	-0.002224	0.003065	0.007416
	327.81	0.290077	0.282254	0.244377	0.203724	0.151447	0.109909	0.056797	-0.015497	-0.013962	-0.013797	-0.013715	-0.008228	0.004112	0.007412	0.001029	-0.010453	-0.008208	0.00202	-0.003785	0.000961	0.005847
	328.01	0.283122	0.279415	0.239804	0.200856	0.145012	0.105517	0.056686	-0.017281	-0.015667	-0.019758	-0.015914	-0.010985	0.005156	0.00951	-0.002834	-0.009132	-0.008783	0.003995	-0.001454	0.001496	0.00695
	328.21	0.291988	0.282071	0.238864	0.203249	0.154911	0.112547	0.058288	-0.014284	-0.01795	-0.008609	-0.011934	-0.005656	0.006215	0.009213	-0.005733	-0.008575	-0.015445	-0.004964	-0.010034	-0.001999	0.011335
	328.4	0.285183	0.282387	0.240335	0.19656	0.142962	0.103963	0.0569	-0.015019	-0.013591	-0.010422	-0.011175	-0.005447	0.005704	0.013034	-0.00187	-0.006648	-0.00958	0.003641	-0.001138	0.00482	0.009203
	328.62	0.283425	0.27462	0.235202	0.194588	0.143111	0.104454	0.052892	-0.016291	-0.012569	-0.010979	-0.009033	-0.005329	0.007201	0.013642	-0.007831	-0.012156	-0.013278	-0.001132	-0.008265	-0.003927	0.006307
	328.81	0.280946	0.278323	0.232532	0.197744	0.146988	0.105396	0.053256	-0.018102	-0.015768	-0.011268	-0.010641	-0.006343	-0.001176	0.01374	-0.007868	-0.011417	-0.014059	-0.000401	-0.003265	-0.004649	0.004781
	329.01	0.275772	0.275397	0.231133	0.199817	0.142798	0.102854	0.05115	-0.021616	-0.020115	-0.021145	-0.01652	-0.012496	-0.002555	0.002067	-0.001811	-0.011457	-0.010163	-6.3e-05	-0.003752	-0.002271	0.007196
	329.21	0.278487	0.277333	0.233929	0.195515	0.147216	0.101835	0.051336	-0.016362	-0.011965	-0.010797	-0.009962	-0.003719	0.011796	0.014227	-0.007341	-0.014454	-0.012702	-0.002492	-0.003984	-0.003252	0.00573
	329.41	0.289395	0.287687	0.238525	0.199045	0.147368	0.112351	0.062017	-0.02409	-0.018083	-0.017036	-0.015016	-0.014597	-0.002449	0.003707	-0.002609	-0.008948	-0.009789	-0.001184	-0.000926	0.004212	0.006982
	329.6	0.26998	0.269777	0.224276	0.18981	0.138706	0.099019	0.049372	-0.019489	-0.014694	-0.018107	-0.013175	-0.008664	0.008052	0.008512	-0.001755	-0.007814	-0.009442	-0.001275	-0.006391	0.001467	0.004078
	329.82	0.280333	0.272695	0.230391	0.190907	0.140508	0.10164	0.051283	-0.02251	-0.019487	-0.01741	-0.016873	-0.012676	0.00094	0.005734	-0.005675	-0.007171	-0.010982	-0.001524	0.000284	-0.000584	0.013923
	330.01	0.276776	0.270468	0.226469	0.193153	0.142014	0.102635	0.053296	-0.021287	-0.020615	-0.017312	-0.013217	-0.012227	0.00349	0.009367	-0.001346	-0.008185	-0.010872	-0.000582	-0.003474	0.001538	0.005098
	330.21	0.278624	0.273864	0.230784	0.189782	0.143971	0.101311	0.053869	-0.019631	-0.019591	-0.01387	-0.012282	-0.008429	0.001868	0.009881	-0.003012	-0.003412	-0.003624	-0.00204	-0.000494	0.000635	0.007494
	330.41	0.278069	0.275165	0.23462	0.190505	0.142666	0.106608	0.053918	-0.01517	-0.01753	-0.010218	-0.012422	-0.005621	0.001685	0.004132	-0.001784	-0.007015	-0.008198	-0.000507	-0.006945	0.002677	0.010849
	330.62	0.275703	0.270147	0.232451	0.192047	0.142616	0.100336	0.053029	-0.015949	-0.01273	-0.012207	-0.01138	-0.005632	0.005958	0.013489	-0.003199	-0.008515	-0.007614	0.001801	-0.006017	0.000784	0.010713
	330.8	0.269759	0.26483	0.217194	0.180002	0.1327	0.098934	0.048716	-0.017621	-0.014892	-0.015729	-0.011156	-0.007456	-0.003523	0.006327	5.2e-05	-0.007413	-0.006454	0.002863	0.001578	0.001367	0.007476
	331.02	0.281252	0.275964	0.233042	0.189349	0.144217	0.103731	0.060564	-0.015601	-0.01505	-0.01234	-0.012834	-0.006514	0.003185	0.012201	-0.001327	-0.009937	-0.011687	-0.002006	-0.004146	-0.001773	0.008319
	331.21	0.275385	0.266106	0.223616	0.187406	0.140567	0.097048	0.056482	-0.018306	-0.018922	-0.015546	-0.013758	-0.00831	0.005148	0.009992	-0.007602	-0.015062	-0.01405	-0.002428	-0.006358	-0.005048	0.004145
	331.41	0.273788	0.270821	0.230263	0.188178	0.137982	0.100037	0.056707	-0.015858	-0.013212	-0.012152	-0.008659	-0.001418	0.005983	0.009472	0.002154	-0.007062	-0.008777	-5.3e-05	-0.00233	0.002668	0.006411
	331.6	0.276917	0.26957	0.226853	0.188441	0.141366	0.103185	0.053659	-0.019544	-0.011409	-0.009953	-0.010319	-0.004455	0.007441	0.017009	0.002401	-0.00864	-0.007448	0.002022	-0.000638	-0.000598	0.011437
	331.82	0.274554	0.271641	0.223372	0.191344	0.143226	0.103251	0.054362	-0.017965	-0.017369	-0.01763	-0.012736	-0.006036	0.001556	0.00631	-0.004386	-0.005525	-0.009744	0.005812	-0.001302	-0.004085	0.008993
	332	0.275202	0.271363	0.225143	0.184267	0.13103	0.103735	0.055666	-0.020502	-0.01967	-0.013895	-0.016498	-0.007022	0.002041	0.008153	-0.007874	-0.010197	-0.016343	-0.002929	-0.007294	-0.001953	0.002293
	332.22	0.273674	0.267619	0.226354	0.188579	0.136855	0.101588	0.058277	-0.013816	-0.01052	-0.01177	-0.005122	-0.005225	0.009301	0.012845	-0.005214	-0.012899	-0.013219	-0.004723	-0.012138	-0.003772	0.008621
	332.39	0.268393	0.261385	0.219642	0.179002	0.130692	0.091066	0.051524	-0.015724	-0.01236	-0.016248	-0.012781	-0.00837	0.006884	0.008615	-0.005685	-0.009402	-0.007154	0.000383	-0.004068	-0.001554	0.008445
	332.61	0.264067	0.25759	0.218045	0.181075	0.129532	0.099156	0.046221	-0.016697	-0.014971	-0.013237	-0.014526	-0.00402	0.004405	0.008611	-0.008428	-0.016138	-0.011557	-0.005269	-0.009562	-0.004045	0.004948
	332.8	0.268656	0.260834	0.219778	0.18217	0.13282	0.094408	0.048931	-0.014738	-0.014933	-0.014317	-0.011778	-0.009212	0.002003	0.009825	-0.007233	-0.012314	-0.005819	-0.00152	0.001905	-0.000324	0.011901
	333.02	0.270845	0.267625	0.222102	0.183259	0.134497	0.096432	0.051729	-0.014116	-0.01043	-0.012559	-0.011406	-0.007467	0.008048	0.012528	-0.002393	-0.003423	-0.004284	-0.003117	-0.002099	0.002612	0.012977
	333.22	0.271408	0.260039	0.222795	0.182002	0.138787	0.101746	0.052724	-0.01767	-0.018282	-0.017792	-0.017367	-0.011986	-0.002223	0.008796	-0.006396	-0.007975	-0.013173	-0.000198	-0.008125	-0.001091	0.011805
	333.41	0.271712	0.259519	0.220346	0.182142	0.134403	0.098038	0.0547	-0.01615	-0.015554	-0.011163	-0.011337	-0.008537	0.004055	0.009142	-0.001372	-0.005626	-0.006433	-3.3e-05	0.00084	-0.001614	0.009755
	333.61	0.271451	0.264379	0.225381	0.185978	0.133731	0.100644	0.053955	-0.01509	-0.013422	-0.014597	-0.009156	-0.002141	0.005307	0.013858	-0.005047	-0.009448	-0.014757	-0.003539	-0.007751	-0.008612	0.006323
	333.81	0.266761	0.259695	0.215984	0.178892	0.131407	0.101016	0.053596	-0.01938	-0.018038	-0.019695	-0.017015	-0.011588	-0.001546	0.000479	0.001128	-0.009364	-0.007919	0.001888	0.002226	-0.005147	0.010817
	334.02	0.269335	0.265595	0.218739	0.182991	0.133413	0.098068	0.058325	-0.013338	-0.014955	-0.012788	-0.007576	-0.005263	0.00491	0.016738	-0.00149	-0.004914	-0.007531	0.001265	-0.003572	-0.000194	0.011874
	334.22	0.265771	0.257496	0.21431	0.174171	0.128868	0.096012	0.050986	-0.016226	-0.012717	-0.01358	-0.007578	-0.005759	0.007293	0.005537	0.000229	-0.012899	-0.010607	-0.001026	-0.004561	0.001229	0.010556
	334.42	0.267051	0.25854	0.215697	0.178284	0.128933	0.096046	0.051061	-0.015041	-0.012953	-0.011349	-0.011371	-0.004694	0.002493	0.012627	-0.007607	-0.009913	-0.011551	-0.001195	-0.009065	-0.002648	0.008452
	334.61	0.265863	0.258937	0.214518	0.176969	0.129902	0.096433	0.050145	-0.015836	-0.017509	-0.016735	-0.006732	-0.009077	0.006974	0.009529	-0.002254	-0.008488	-0.004393	-0.00191	-0.001942	0.000428	0.009343
	334.81	0.269224	0.254532	0.215695	0.17814	0.134136	0.096475	0.050803	-0.017151	-0.014647	-0.015437	-0.012333	-0.007724	0.004717	0.009208	-0.00901	-0.011029	-0.011817	-0.001603	-0.006061	0.001492	0.003093
	335.01	0.261866	0.254577	0.214795	0.175205	0.126957	0.096095	0.045614	-0.015613	-0.012796	-0.01438	-0.007027	-0.002067	0.004315	0.013969	-0.005975	-0.011246	-0.011917	-0.00129	-0.008489	-0.000911	0.005681
	335.2	0.264854	0.253738	0.211536	0.172767	0.127941	0.090898	0.051489	-0.017176	-0.015116	-0.017444	-0.011676	-0.007378	0.00455	0.006104	-0.003391	-0.003046	-0.005467	-0.000986	-0.002445	0.001739	0.013032
	335.42	0.260616	0.255837	0.210483	0.173322	0.12844	0.094338	0.048162	-0.012836	-0.014003	-0.011017	-0.009874	-0.004417	0.004087	0.014881	0.001605	-0.004491	-0.000915	-0.000633	-0.005365	-0.002272	0.007747
	335.62	0.268689	0.259086	0.211717	0.17545	0.125278	0.099091	0.050585	-0.015045	-0.015818	-0.013992	-0.012245	-0.010271	0.006503	0.008058	-0.002376	-0.011389	-0.008354	0.002541	-0.002295	-0.001826	0.012002
	335.81	0.270043	0.257872	0.21811	0.17957	0.132385	0.097181	0.055598	-0.013143	-0.013692	-0.01389	-0.012003	-0.009776	0.005098	0.012718	-0.006651	-0.013873	-0.014948	-0.011559	-0.0079	-0.00597	0.000815
	336.01	0.261652	0.251488	0.209809	0.170011	0.119337	0.089631	0.048955	-0.015458	-0.018684	-0.01463	-0.013219	-0.012772	0.001314	0.008689	-0.00202	-0.007183	-0.008398	-0.005076	-0.00364	-0.002061	0.00546
	336.22	0.262305	0.255181	0.210797	0.174073	0.125016	0.09581	0.046486	-0.015406	-0.015475	-0.015139	-0.01325	-0.011517	0.00502	0.011911	-0.007291	-0.006599	-0.00753	-0.001089	-0.004891	-0.000168	0.007576
	336.42	0.260071	0.250407	0.210511	0.173225	0.128269	0.093896	0.053825	-0.015242	-0.011872	-0.014276	-0.011591	-0.007518	0.002197	0.009888	-0.003735	-0.009384	-0.0004	0.002534	0.00091	0.000755	0.015609
	336.62	0.260711	0.248427	0.209556	0.167301	0.123373	0.089035	0.050869	-0.015087	-0.013191	-0.012397	-0.010749	-0.008816	0.005796	0.009337	0.000454	-0.007615	-0.009394	-0.000743	-0.003249	0.001157	0.008867
	336.81	0.256801	0.244101	0.205149	0.167253	0.122424	0.084005	0.049995	-0.019705	-0.017459	-0.016972	-0.012371	-0.006511	-0.000611	0.008956	-0.006018	-0.008907	-0.011431	0.002191	-0.005053	-0.000798	0.013272
	337	0.264761	0.249798	0.215139	0.171374	0.125589	0.097191	0.05333	-0.019395	-0.011724	-0.013995	-0.011928	-0.010473	0.00422	0.008132	-0.004325	-0.005073	-0.013152	-0.003688	-0.003531	0.002492	0.008524
	337.21	0.263805	0.249902	0.206613	0.169628	0.124273	0.093622	0.049893	-0.019506	-0.013909	-0.012928	-0.011996	-0.011288	0.004405	0.009889	-0.002611	-0.005452	-0.009563	0.001989	-0.004094	-0.002811	0.01068
	337.42	0.259606	0.249146	0.203265	0.168722	0.124598	0.093469	0.046899	-0.017761	-0.015913	-0.014758	-0.01415	-0.007828	0.001847	0.010948	-0.001237	-0.00711	-0.010227	-0.000314	-0.001631	-0.003701	0.009281
	337.62	0.262291	0.249284	0.203439	0.16915	0.125976	0.094335	0.049711	-0.017089	-0.011828	-0.010863	-0.011816	-0.003391	0.003426	0.010312	-0.000965	-0.007543	-0.011527	-0.002358	0.000187	-0.00326	0.007894
	337.81	0.262502	0.254355	0.210736	0.171649	0.126763	0.091193	0.053241	-0.01284	-0.009883	-0.013009	-0.008602	-0.005844	0.004037	0.011703	-0.003461	-0.008739	-0.010595	-0.00139	-0.004277	-0.002093	0.004545
	338.01	0.263072	0.25007	0.207982	0.173306	0.127511	0.09715	0.056277	-0.019025	-0.014024	-0.019419	-0.017446	-0.013158	0.002849	0.002586	-0.001581	-0.00698	-0.00758	0.001627	-0.001049	-0.001951	0.009664
	338.21	0.254607	0.249101	0.206114	0.165338	0.121626	0.089293	0.053233	-0.013778	-0.012026	-0.012053	-0.01319	-0.012978	0.006772	0.009593	-0.00397	-0.006713	-0.010274	0.003242	-0.002604	-0.001492	0.010287
	338.4	0.259802	0.249795	0.198675	0.172179	0.121743	0.096009	0.049946	-0.02125	-0.01539	-0.012539	-0.009397	-0.010714	0.003465	0.007314	0.006629	-0.003426	-0.004655	0.003697	0.001512	0.005969	0.007678
	338.62	0.258652	0.248356	0.204172	0.164835	0.120357	0.090517	0.047526	-0.014183	-0.00979	-0.013061	-0.00486	-0.006336	0.00354	0.011157	-0.000769	-0.005545	-0.009791	-0.003105	-0.009326	-0.001933	0.002813
	338.82	0.255591	0.250455	0.199981	0.166644	0.123365	0.095284	0.050768	-0.017857	-0.012652	-0.009618	-0.007304	-0.008538	0.004553	0.010935	-0.003663	-0.010122	-0.009427	0.000175	-0.005357	-0.00448	0.002318
	339.01	0.253608	0.242155	0.202871	0.161929	0.114536	0.083182	0.049085	-0.016281	-0.014437	-0.015291	-0.014893	-0.00842	0.001518	0.013484	-0.002636	-0.00838	-0.010359	-0.000907	-0.005921	-0.000743	0.005416
	339.21	0.253831	0.245367	0.198843	0.162397	0.117151	0.092104	0.04817	-0.021698	-0.015399	-0.019104	-0.014284	-0.012345	-0.005685	0.009111	-0.003829	-0.012331	-0.013912	-0.000428	-0.009841	-0.003902	0.006944
	339.4	0.254704	0.24386	0.19839	0.165614	0.114853	0.091457	0.047179	-0.014106	-0.010968	-0.006348	-0.008753	-0.00928	0.001522	0.012636	-0.002449	-0.002641	-0.00509	0.00104	-0.002781	-0.00046	0.014639
	339.6	0.248791	0.244018	0.201372	0.164997	0.120054	0.089263	0.053086	-0.013805	-0.012264	-0.0097	-0.00472	-0.004005	0.008185	0.015042	-0.003035	-0.013077	-0.010128	-0.002624	-0.007669	-0.001	0.010884
	339.8	0.251129	0.246088	0.200746	0.166387	0.117451	0.088171	0.052709	-0.016917	-0.011888	-0.01049	-0.014733	-0.008292	-0.002837	0.007027	-0.005314	-0.009779	-0.009717	-0.001478	-0.0054	-0.002159	0.002615
	340.02	0.257852	0.24763	0.201253	0.167472	0.121999	0.088173	0.049951	-0.019055	-0.023314	-0.020025	-0.018784	-0.013561	0.00146	0.006945	0.001716	-0.007891	-0.010545	0.005496	-0.001509	0.000791	0.011827
	340.21	0.25033	0.239698	0.197151	0.157721	0.11356	0.089141	0.041521	-0.018753	-0.015906	-0.019476	-0.012822	-0.012317	-0.001989	0.008823	0.003389	-0.003877	-0.005334	0.003476	-0.0012	-0.000208	0.011567
	340.41	0.254547	0.243643	0.2052	0.162274	0.11661	0.088626	0.051112	-0.015265	-0.010347	-0.007923	-0.006158	-0.005034	0.006126	0.011587	0.004837	-0.00065	-0.003141	0.001035	-0.001708	-0.000893	0.010221
	340.6	0.245822	0.24571	0.195414	0.162016	0.114074	0.088459	0.046909	-0.019063	-0.016655	-0.013912	-0.018826	-0.01372	-0.00038	0.007073	0.002139	-0.007428	-0.005682	-0.001428	-0.002854	0.002069	0.014601
	340.8	0.256082	0.246122	0.195302	0.159599	0.118478	0.086022	0.050601	-0.01495	-0.014382	-0.014991	-0.011085	-0.011403	0.002052	0.013107	-0.000724	-0.007587	-0.00885	0.001425	-0.006274	-0.00338	0.011264
	341.02	0.257411	0.245193	0.197236	0.16065	0.11499	0.084906	0.048044	-0.015979	-0.011578	-0.013403	-0.007936	-0.005335	0.002535	0.016645	-0.00024	-0.005029	-0.002454	0.002085	0.000755	-0.003546	0.011656
	341.21	0.253668	0.244928	0.201096	0.164367	0.118555	0.092646	0.053043	-0.014604	-0.009765	-0.009325	-0.008439	-0.003661	0.007031	0.008124	0.004305	-0.006279	-0.007284	0.007668	1.6e-05	0.000272	0.015516
	341.4	0.248282	0.236662	0.195762	0.154559	0.113651	0.085579	0.049509	-0.015915	-0.015687	-0.013165	-0.012874	-0.005119	0.006811	0.003366	-0.000962	-0.009834	-0.012566	-0.000886	-0.00663	-0.007287	0.004554
	341.61	0.245439	0.235295	0.192236	0.154447	0.114479	0.083906	0.040621	-0.011942	-0.013204	-0.014023	-0.012887	-0.007507	0.001477	0.009826	-0.004442	-0.009316	-0.010179	-0.005492	-0.006683	-0.008483	0.005761
	341.82	0.246798	0.23927	0.193967	0.158905	0.115225	0.081908	0.04755	-0.017469	-0.012271	-0.009369	-0.007115	-0.008704	0.000387	0.012646	-0.001182	-0.006328	-0.008172	-0.004265	-0.005126	0.002363	0.009948
	342	0.247248	0.239662	0.196134	0.162332	0.1191	0.091685	0.045246	-0.015293	-0.011709	-0.012274	-0.008663	-0.007205	0.006924	0.009278	0.000686	-0.006417	-0.007813	0.003104	0.002284	0.000602	0.009456
	342.22	0.247612	0.238636	0.191941	0.156376	0.109284	0.081872	0.042533	-0.019463	-0.017935	-0.013171	-0.01053	-0.006503	0.002519	0.008073	0.001003	-0.008065	-0.011216	0.00394	-0.005107	-0.00199	0.012543
	342.41	0.251499	0.245212	0.194639	0.166178	0.109479	0.090053	0.047567	-0.015017	-0.014064	-0.007776	-0.01192	-0.003058	0.006256	0.010812	-0.004411	-0.004492	-0.005379	0.000281	-0.000341	-0.0034	0.005623
	342.61	0.250561	0.242507	0.20025	0.1611	0.12188	0.09357	0.050684	-0.02158	-0.014334	-0.013438	-0.010074	-0.009704	0.003009	0.003864	-0.003681	-0.007209	-0.002624	0.000544	-0.003458	0.000641	0.010067
	342.81	0.249261	0.23555	0.194094	0.156058	0.113014	0.082736	0.045357	-0.019841	-0.016891	-0.015589	-0.016129	-0.012443	-0.000182	0.00988	0.003346	-0.006451	-0.004615	0.000631	-0.000933	-0.005517	0.010239
	343.02	0.24338	0.236391	0.193137	0.156094	0.119525	0.086544	0.047625	-0.013226	-0.011872	-0.011713	-0.012458	-0.0043	0.006591	0.009937	-0.001074	-0.005481	-0.006073	0.001434	-0.001017	-0.000713	0.010041
	343.2	0.242794	0.235601	0.190594	0.155246	0.115772	0.083019	0.039896	-0.019509	-0.012308	-0.014812	-0.014265	-0.010857	-0.001233	0.010977	0.000652	-0.009151	-0.006345	-0.003071	-0.006127	-0.005105	0.007625
	343.42	0.245415	0.23381	0.194994	0.15695	0.113998	0.082947	0.045782	-0.016453	-0.015336	-0.014718	-0.013916	-0.010329	0.000939	0.00754	-0.003242	-0.011129	-0.01079	0.000303	-0.003017	-0.004181	0.005594
	343.62	0.249269	0.238566	0.192107	0.158637	0.110715	0.083126	0.044341	-0.011917	-0.010213	-0.011311	-0.006621	-0.005387	0.00651	0.008906	0.000313	-0.007603	-0.0107	-0.003177	-0.004689	-0.006882	0.009327
	343.81	0.249258	0.239262	0.195885	0.15673	0.112584	0.092705	0.050063	-0.017839	-0.011542	-0.013544	-0.010243	-0.006191	-0.000161	0.012269	0.000534	-0.009377	-0.007899	-0.002415	-0.005978	-0.00423	0.005636
	344	0.244072	0.235795	0.192122	0.154694	0.110866	0.088351	0.043846	-0.018565	-0.019766	-0.014049	-0.015061	-0.010429	-0.001307	0.000797	-0.006123	-0.009164	-0.01303	-0.004705	-0.005547	0.003137	0.005586
	344.22	0.240175	0.232917	0.18479	0.150917	0.108017	0.085161	0.047965	-0.021272	-0.01272	-0.015458	-0.011003	-0.012014	0.002366	0.009828	-0.001997	-0.006868	-0.007446	-0.002708	-0.006271	-0.003732	0.006801
	344.42	0.249232	0.233838	0.187091	0.150072	0.112666	0.089936	0.048729	-0.013468	-0.009283	-0.00884	-0.013564	-0.005005	0.004109	0.011665	0.003013	-0.003719	-0.00066	0.004429	-0.002919	-0.000654	0.010469
	344.61	0.235681	0.232915	0.186794	0.148135	0.110982	0.079095	0.04305	-0.018884	-0.018947	-0.015382	-0.016211	-0.011138	0.007225	0.010172	0.000894	-0.007315	-0.006622	0.002393	0.001359	0.002569	0.006374
	344.81	0.24283	0.226839	0.187907	0.153016	0.109645	0.081128	0.04558	-0.022038	-0.01926	-0.016434	-0.014422	-0.012144	-0.001572	0.007279	0.000194	-0.00693	-0.005953	-0.002063	-0.004587	-0.004148	0.010117
	345.01	0.239818	0.229224	0.184235	0.14842	0.105686	0.075486	0.04581	-0.021334	-0.017643	-0.015161	-0.01343	-0.006247	0.004215	0.007033	5e-05	-0.00549	-0.007929	-0.00636	-0.00718	-0.005199	0.008892
	345.2	0.238982	0.224638	0.181639	0.150415	0.100868	0.07823	0.043788	-0.01437	-0.010514	-0.013308	-0.007324	-0.00258	0.012609	0.012692	-0.006035	-0.00899	-0.010823	0.00047	-0.004718	-0.005518	0.009075
	345.42	0.24592	0.235506	0.192896	0.157024	0.110368	0.086123	0.045335	-0.019054	-0.009038	-0.009834	-0.013113	-0.005225	0.002823	0.007318	-0.002749	-0.005071	-0.006875	-0.002961	-0.002202	0.001053	0.007504
	345.61	0.245175	0.230115	0.188489	0.158484	0.112989	0.085603	0.048898	-0.01891	-0.014023	-0.015983	-0.013994	-0.009844	-0.000908	0.007054	-0.000153	-0.003909	-0.006904	0.003748	0.001498	-0.002265	0.010087
	345.79	0.244643	0.229416	0.187805	0.154851	0.109331	0.082867	0.053966	-0.016408	-0.009441	-0.012447	-0.009524	-0.006102	0.004703	0.011043	-0.001253	-0.009726	-0.007054	-0.004865	-0.002222	-0.002183	0.007714
	346	0.241559	0.233844	0.183839	0.14971	0.110769	0.083617	0.042763	-0.017207	-0.015305	-0.014295	-0.014219	-0.016389	-0.002445	3e-05	0.000657	-0.008263	-0.006466	0.001602	-0.001089	-0.002101	0.006117
	346.22	0.242689	0.226214	0.179876	0.146573	0.106724	0.080944	0.043784	-0.017986	-0.01742	-0.01153	-0.014483	-0.012086	-0.000352	0.011624	-0.002212	-0.006117	-0.013036	-0.002858	-0.008128	-0.005865	0.004613
	346.4	0.242674	0.232404	0.183936	0.149236	0.111372	0.086979	0.052277	-0.019319	-0.017644	-0.010028	-0.010911	-0.007459	-0.000441	0.006629	-0.007517	-0.008448	-0.008347	-0.003017	-0.008285	-0.004248	0.010636
	346.61	0.241378	0.232117	0.186868	0.151708	0.110185	0.084642	0.049941	-0.012281	-0.01439	-0.010279	-0.011631	-0.002574	0.009484	0.010688	-0.008182	-0.008295	-0.016894	-0.006404	-0.010499	-0.006199	0.003503
	346.82	0.241109	0.227491	0.184575	0.145055	0.108972	0.076824	0.044962	-0.018648	-0.015438	-0.013161	-0.012463	-0.0092	0.005054	0.006244	0.001137	-0.008394	-0.00261	0.000909	-0.003784	0.000596	0.006862
	347	0.242637	0.231364	0.188891	0.150231	0.11213	0.088033	0.053892	-0.018015	-0.012904	-0.012504	-0.01051	-0.008184	0.004682	0.010719	0.001224	-0.003197	-0.00512	0.003497	0.001314	0.001463	0.011765
	347.21	0.245496	0.234136	0.188623	0.154006	0.112234	0.091155	0.047498	-0.017569	-0.011412	-0.007331	-0.008555	-0.001999	0.005296	0.010169	0.001145	-0.008365	-0.003957	-0.005051	0.000622	-0.003522	0.008695
	347.42	0.243699	0.22623	0.180093	0.145692	0.11047	0.081197	0.045235	-0.020591	-0.016437	-0.007511	-0.011271	-0.006414	0.001376	0.011272	-0.000486	-0.005683	-0.003204	0.000455	0.000554	-0.00443	0.014547
	347.6	0.24066	0.229271	0.182186	0.144222	0.104341	0.084013	0.042681	-0.02118	-0.01536	-0.013367	-0.014426	-0.009061	0.000775	0.010079	0.000536	-0.002236	-0.004859	0.002265	-0.003444	-0.000995	0.009156
	347.81	0.237542	0.226623	0.17825	0.146504	0.105647	0.081164	0.038957	-0.021381	-0.011724	-0.017048	-0.012691	-0.009214	-0.000767	0.007041	0.003439	-0.001896	0.001119	0.00992	-0.001873	0.004753	0.012149
	348.01	0.239836	0.226942	0.178212	0.149487	0.108739	0.081519	0.045084	-0.009211	-0.007856	-0.005916	-0.005552	-0.00366	0.004162	0.013886	-0.001758	-0.000918	-0.00554	0.001635	-0.000839	-0.00476	0.009948
	348.2	0.238423	0.225498	0.178904	0.140888	0.103114	0.079116	0.046685	-0.016777	-0.011072	-0.011169	-0.013695	-0.005897	0.005252	0.006754	-0.003631	-0.008224	-0.009642	-0.003494	-0.002474	-0.007968	0.004243
	348.41	0.230805	0.221529	0.178459	0.139499	0.099195	0.072018	0.038278	-0.015914	-0.012673	-0.010807	-0.008886	-0.009304	0.001226	0.006461	-0.000795	-0.004058	-0.010685	0.000271	-0.005703	-0.000656	0.00676
	348.62	0.233119	0.221902	0.176281	0.146158	0.104383	0.07919	0.043772	-0.016488	-0.012205	-0.012132	-0.011032	0.000208	0.006173	0.012665	0.007092	-0.001122	-0.000554	0.006122	0.001342	-0.001006	0.013693
	348.81	0.237117	0.221862	0.174671	0.1397	0.101994	0.076807	0.040808	-0.0177	-0.01602	-0.015216	-0.012231	-0.009147	0.001896	0.009687	-0.001942	-0.010307	-0.00447	-0.0028	-0.003815	-0.003263	0.012679
	349.02	0.229443	0.220471	0.17482	0.136682	0.100075	0.077365	0.042252	-0.018708	-0.015253	-0.018294	-0.013365	-0.007405	0.000915	0.0058	0.002767	-0.000347	-0.002209	-0.002357	-0.003197	-0.000776	0.009146
	349.21	0.234326	0.222665	0.175446	0.143252	0.101789	0.081049	0.041847	-0.019448	-0.011739	-0.012976	-0.011423	-0.006811	-0.000707	0.007195	-0.001339	-0.004103	-0.005865	-0.001601	-0.001872	-0.001097	0.011263
	349.41	0.230447	0.215333	0.173937	0.141632	0.102234	0.07393	0.039632	-0.015492	-0.011927	-0.01472	-0.011222	-0.0085	0.002167	0.009459	-0.007643	-0.011815	-0.010772	-0.006069	-0.002897	-0.00948	-0.001509
	349.62	0.235791	0.224819	0.177459	0.145709	0.100468	0.078621	0.042822	-0.017252	-0.01046	-0.013084	-0.008038	-0.005141	0.001349	0.011684	-0.001095	-0.003471	-0.006317	-0.003602	-0.003129	-0.007361	0.005027
	349.82	0.233447	0.219573	0.177558	0.141935	0.10258	0.073573	0.043682	-0.019342	-0.012812	-0.009859	-0.010584	-0.007475	0.001822	0.006781	0.002502	-0.002058	-0.003895	-0.00022	0.002207	-0.004338	0.011213
	350.02	0.23971	0.225093	0.183243	0.148873	0.109214	0.088365	0.049357	-0.014785	-0.011056	-0.010626	-0.009819	-0.005362	0.00118	0.008165	-0.002094	-0.00858	-0.008569	6.3e-05	-0.005037	0.000168	0.006788
	350.19	0.233879	0.223329	0.178113	0.145458	0.105141	0.082108	0.050682	-0.017314	-0.013692	-0.015983	-0.011121	-0.010281	-0.000523	0.007337	6.8e-05	-0.006099	-0.00595	-0.003008	-0.002061	-0.012077	0.009112
	350.41	0.230374	0.215436	0.173994	0.138271	0.100872	0.076214	0.045325	-0.015295	-0.014945	-0.011716	-0.011216	-0.009144	0.003733	0.007938	-0.002129	-0.007065	-0.010511	-0.003094	-0.007824	-0.004708	0.0056
	350.61	0.239857	0.221034	0.174328	0.147712	0.1054	0.079545	0.046484	-0.016396	-0.014115	-0.012603	-0.006156	-0.001859	0.005275	0.009943	-0.011267	-0.011636	-0.012642	-0.008177	-0.00763	-0.011345	-0.000242
	350.8	0.235101	0.219684	0.173821	0.143696	0.104155	0.080626	0.044709	-0.016425	-0.015601	-0.011341	-0.012891	-0.005837	0.000466	0.008981	-0.006724	-0.010431	-0.007349	-0.001726	-0.003048	-0.005866	0.003318
	351.02	0.231537	0.219965	0.17427	0.141014	0.104367	0.079003	0.045902	-0.020611	-0.013848	-0.012021	-0.011307	-0.009953	0.001446	0.010896	-0.002735	-0.005172	-0.005224	-0.002135	-0.006888	-0.003732	0.004887
	351.22	0.233882	0.223083	0.179302	0.143394	0.107713	0.079299	0.047656	-0.019283	-0.012143	-0.010741	-0.010746	-0.008821	0.003566	0.011228	-0.001187	0.001811	-0.003189	0.001891	0.002033	-0.002974	0.015145
	351.39	0.236177	0.223172	0.179697	0.146868	0.101116	0.084444	0.049985	-0.019781	-0.016313	-0.01341	-0.008471	-0.006061	0.003563	0.00545	-0.001368	-0.005966	-0.008559	-0.003699	-0.004721	-0.008212	0.005616
	351.61	0.229829	0.217312	0.171628	0.138861	0.098445	0.077307	0.0423	-0.020715	-0.014254	-0.012824	-0.0155	-0.011531	0.004359	0.008024	-0.005189	-0.010765	-0.008592	-0.004995	-0.002675	-0.002712	0.009081
	351.82	0.234893	0.218709	0.172818	0.140526	0.101838	0.080166	0.045832	-0.018643	-0.016608	-0.011369	-0.014735	-0.006707	-0.000714	0.004624	-0.000251	-0.005887	-0.008293	0.0013	-0.001275	-0.004198	0.009797
	352	0.23389	0.217717	0.169585	0.138855	0.101971	0.081196	0.044454	-0.014354	-0.011172	-0.011993	-0.009006	-0.006851	0.004744	0.015518	0.001278	-0.007439	-0.008766	-0.002699	-0.002059	-0.006767	0.005206
	352.21	0.234077	0.220008	0.171101	0.138149	0.10161	0.078882	0.045288	-0.010773	-0.0069	-0.006383	-0.009701	-0.005744	0.002102	0.010695	-0.002096	-0.009716	-0.008338	0.000742	-0.001337	-0.001571	0.00834
	352.41	0.232357	0.219652	0.173383	0.143233	0.100711	0.081029	0.04725	-0.017457	-0.015857	-0.009992	-0.015233	-0.012439	0.006085	0.004884	-0.002924	-0.01211	-0.005232	-0.003381	-0.005708	-0.008229	0.010789
	352.6	0.229795	0.217757	0.173496	0.140861	0.101371	0.078647	0.048058	-0.018628	-0.011217	-0.012763	-0.010364	-0.004064	0.006437	0.00516	-0.000376	-0.009071	-0.011246	-0.004725	-0.005373	-0.006354	0.004146
	352.81	0.23016	0.216883	0.170499	0.14199	0.100323	0.079449	0.045953	-0.015422	-0.013576	-0.011125	-0.008495	-0.006605	0.002723	0.009464	0.000935	-0.008345	-0.00767	0.001578	-0.001268	-0.005424	0.006988
	353.02	0.229882	0.222241	0.180291	0.139973	0.098292	0.077952	0.043583	-0.012538	-0.008077	-0.005275	-0.006461	-0.003931	0.006519	0.00926	0.000347	-0.008934	-0.00832	-0.001933	-0.007259	-0.009038	0.006178
	353.2	0.232638	0.218616	0.170267	0.136232	0.103151	0.076152	0.047777	-0.012641	-0.01468	-0.011045	-0.010282	-0.002895	0.009632	0.011523	0.004271	-0.000288	-0.002822	0.002061	0.001393	-0.002118	0.01189
	353.42	0.229161	0.218068	0.170166	0.138704	0.099024	0.076299	0.047459	-0.013051	-0.010061	-0.014176	-0.009517	-0.005601	0.003057	0.014074	0.000904	-0.010278	-0.002401	-0.000751	-0.002061	-0.002811	0.008899
	353.61	0.230751	0.215587	0.170305	0.133029	0.102598	0.079246	0.045603	-0.017198	-0.011928	-0.011516	-0.012079	-0.005701	0.004522	0.009681	-0.006292	-0.007803	-0.00375	-0.006596	-0.004749	-0.005475	0.010699
	353.8	0.231236	0.215895	0.170618	0.13337	0.099451	0.075517	0.047447	-0.010682	-0.008719	-0.008219	-0.00591	-0.0011	0.007383	0.010504	-0.001687	-0.008153	-0.003481	-0.003951	-0.002229	-0.006779	0.00462
	354.02	0.223232	0.215288	0.161418	0.131316	0.09757	0.073124	0.044347	-0.01894	-0.012793	-0.014701	-0.010302	-0.009764	-0.000263	0.006867	-0.00229	-0.008525	-0.010012	-0.003143	-0.006836	-0.004839	0.009307
	354.2	0.223979	0.209971	0.166913	0.139908	0.098736	0.074514	0.044524	-0.015917	-0.011351	-0.013496	-0.011518	-0.004823	-0.000178	0.009732	-0.005367	-0.011551	-0.008224	-0.001658	-0.004916	-0.010097	0.010496
	354.41	0.226852	0.212211	0.167909	0.134725	0.098338	0.080832	0.045019	-0.011555	-0.011733	-0.00891	-0.009548	-0.003368	0.005762	0.00876	-0.000488	-0.002421	-0.004371	0.002649	-0.003467	-0.001783	0.005319
	354.62	0.226207	0.211052	0.166727	0.140569	0.098612	0.074695	0.044161	-0.015742	-0.015895	-0.01822	-0.016483	-0.011192	0.003428	0.004639	-0.005318	-0.015541	-0.015702	-0.004225	-0.007854	-0.009083	-0.000906
	354.81	0.220592	0.208935	0.166143	0.129116	0.094794	0.073462	0.040019	-0.019965	-0.014904	-0.01505	-0.013403	-0.008872	0.000782	0.004278	0.001799	-0.001207	-0.002732	-0.000501	-0.003248	0.000752	0.010629
	355	0.218171	0.208397	0.164819	0.130505	0.094679	0.073005	0.037991	-0.02133	-0.016485	-0.014746	-0.014625	-0.008278	-0.000596	0.002601	0.00092	-0.005982	-0.005988	0.00062	-0.005806	-0.002768	0.00995
	355.22	0.219686	0.2084	0.163742	0.133151	0.09509	0.0771	0.042118	-0.01278	-0.004718	-0.008574	-0.004676	-0.000824	0.007866	0.013612	0.001962	-0.007723	-0.006898	-0.003156	-0.001596	-0.003611	0.010633
	355.42	0.228128	0.213126	0.164518	0.136583	0.099961	0.076672	0.048804	-0.015778	-0.014131	-0.011066	-0.013332	-0.010258	0.007637	0.008923	-0.00042	-0.007372	-0.004459	-0.000313	-0.002398	-0.003284	0.009004
	355.61	0.226912	0.218009	0.168963	0.138028	0.1001	0.080379	0.047707	-0.021874	-0.015774	-0.013905	-0.011869	-0.011451	0.002067	0.004376	0.004294	-0.000874	-0.005542	0.003367	0.001717	0.004362	0.012081
	355.81	0.221281	0.211232	0.163729	0.131692	0.098476	0.077444	0.041016	-0.017572	-0.019404	-0.013042	-0.015447	-0.005836	-0.001297	0.001995	0.004366	-0.003117	-0.000481	0.001522	0.004375	-0.002934	0.012374
	356.01	0.225993	0.210883	0.167544	0.136372	0.10168	0.07973	0.045369	-0.012155	-0.013376	-0.013109	-0.008415	-0.005401	0.005631	0.009125	-0.002056	-0.008992	-0.007334	-0.006406	-0.00696	-0.005562	0.006972
	356.2	0.220623	0.20756	0.166598	0.133297	0.096715	0.075818	0.044585	-0.021487	-0.011563	-0.014273	-0.010324	-0.009095	0.005762	0.008625	-0.006886	-0.003766	-0.009855	-0.001393	-0.004254	-0.00866	0.011144
	356.42	0.221484	0.207172	0.163741	0.13493	0.093988	0.075524	0.041205	-0.010855	-0.010762	-0.011123	-0.008495	-0.002454	0.006132	0.008775	-0.002744	-0.004289	-0.002778	-0.003263	-0.008799	-0.006485	0.00823
	356.6	0.225819	0.207243	0.16287	0.129557	0.101865	0.076499	0.044019	-0.014306	-0.01335	-0.013823	-0.010385	-0.006456	0.002093	0.005693	-0.0011	-0.010825	-0.008518	-0.00358	-0.007188	-0.00437	0.005562
	356.81	0.224591	0.210327	0.168212	0.13505	0.09499	0.079689	0.046666	-0.018275	-0.014542	-0.014935	-0.012223	-0.010688	0.001337	0.003108	0.00187	-0.005002	-0.005509	-0.001587	-0.001995	-0.003694	0.01144
	356.99	0.22563	0.21671	0.1662	0.137226	0.09511	0.08394	0.04838	-0.016562	-0.011223	-0.012339	-0.005763	-0.004277	0.007126	0.013079	0.007517	-0.004123	0.000309	0.005743	0.003388	0.000673	0.016822
	357.21	0.221184	0.209612	0.165652	0.13418	0.097107	0.073934	0.044408	-0.017212	-0.012893	-0.013282	-0.010705	-0.009659	0.004109	0.010922	-0.002111	-0.004002	-0.00629	-0.001816	-0.002368	-0.003528	0.0083
	357.42	0.215103	0.208511	0.163461	0.132421	0.097958	0.075402	0.040206	-0.01467	-0.010927	-0.009243	-0.011903	-0.007626	0.003042	0.009693	-0.003564	-0.009965	-0.007422	-0.003401	-0.009096	-0.014197	0.00727
	357.6	0.219764	0.212383	0.162572	0.135213	0.096731	0.077251	0.046884	-0.0165	-0.011816	-0.012074	-0.004985	-0.001605	0.001566	0.012571	-0.001066	-0.00951	-0.011658	-0.008596	-0.011248	-0.011054	0.002629
	357.82	0.220584	0.20592	0.163503	0.13209	0.093092	0.071237	0.042871	-0.021025	-0.014635	-0.012212	-0.014596	-0.008179	0.00167	0.00694	-0.005908	-0.009841	-0.008265	-0.005524	-0.009165	-0.012124	0.004636
	358.01	0.216538	0.208167	0.164591	0.12797	0.094033	0.073115	0.042718	-0.01609	-0.011832	-0.012055	-0.013394	-0.008549	0.005182	0.006667	0.006403	-0.001501	0.004161	0.004535	0.000879	-0.003543	0.015734
	358.2	0.215042	0.194871	0.157392	0.126184	0.091776	0.072024	0.03986	-0.021169	-0.014956	-0.016331	-0.01003	-0.003385	0.001982	0.004584	-0.001431	-0.008888	-0.007951	-0.0023	-0.002932	-0.00322	0.01258
	358.41	0.221306	0.208432	0.163719	0.133766	0.098726	0.077757	0.044391	-0.016839	-0.014894	-0.009115	-0.014566	-0.007559	-0.000153	0.010693	-0.004877	-0.008178	-0.005508	-0.006676	-0.006836	-0.008104	0.006533
	358.61	0.223277	0.203356	0.156647	0.127472	0.095956	0.075366	0.047111	-0.014903	-0.010895	-0.009865	-0.009898	-0.009162	0.000996	0.008096	0.002538	-0.003546	-0.009294	-0.001812	-0.001556	-0.007122	0.008972
	358.8	0.217291	0.200958	0.158107	0.125973	0.089871	0.073098	0.042289	-0.016307	-0.010048	-0.012354	-0.008166	-0.010105	0.009812	0.00729	0.002219	-0.007455	-0.00162	0.005209	0.001387	-0.002951	0.010457
	359.01	0.21653	0.199538	0.156292	0.129712	0.086216	0.072329	0.043297	-0.014311	-0.013138	-0.010638	-0.012775	-0.005387	0.004921	0.008385	-0.002057	-0.00509	-0.005213	-0.002984	-0.002692	-0.008733	0.008639
	359.21	0.214126	0.197653	0.154729	0.130708	0.092859	0.075543	0.044637	-0.011393	-0.011384	-0.010334	-0.008295	-0.002463	0.009366	0.009659	-0.000362	-0.001946	-0.006228	-0.000714	-0.007048	-0.007791	0.004299
	359.4	0.215918	0.202949	0.15629	0.125772	0.087555	0.075366	0.041464	-0.015457	-0.013019	-0.009738	-0.013222	-0.007837	0.002613	0.012324	0.005098	-0.001955	-0.001552	-2.3e-05	-0.004658	-0.010728	0.01057
	359.63	0.218601	0.203135	0.158081	0.127157	0.091486	0.076567	0.042021	-0.014653	-0.012396	-0.010438	-0.008865	-0.003629	0.001327	0.012072	-0.004482	-0.002098	-0.006284	-0.005805	-0.004442	-0.006731	0.011498
	359.8	0.215614	0.20265	0.158503	0.130203	0.094361	0.076574	0.045143	-0.013226	-0.008765	-0.013495	-0.010928	-0.004398	0.00905	0.013348	-0.002116	-0.007228	-0.005228	-0.005287	0.000566	-0.010957	0.005305
	360.01	0.217352	0.205897	0.159968	0.130526	0.095326	0.077008	0.04372	-0.01713	-0.01419	-0.012332	-0.012742	-0.00662	0.004187	0.009892	-0.002805	-0.005957	-0.00687	-0.005041	-0.008062	-0.009471	0.008417
	360.21	0.21776	0.203786	0.158555	0.126267	0.091118	0.078141	0.044021	-0.01984	-0.015942	-0.014243	-0.009879	-0.009884	0.002667	0.005649	-0.001409	-0.003107	-0.009022	-0.003108	-0.002928	-0.009839	0.009611
	360.41	0.222143	0.209166	0.161455	0.131482	0.097852	0.080859	0.051426	-0.024085	-0.018403	-0.018202	-0.017615	-0.012129	-0.002212	0.003289	-0.002866	-0.009838	-0.007703	-0.003754	-0.003878	-0.008603	0.00981
	360.6	0.215876	0.203044	0.156035	0.125331	0.092267	0.07749	0.040051	-0.015464	-0.012502	-0.009822	-0.010751	-0.004837	0.005109	0.008227	0.009281	-1.8e-05	-0.000595	0.002607	-0.000827	-0.004115	0.011867
	360.8	0.214328	0.201131	0.153311	0.12534	0.094286	0.074447	0.041926	-0.009089	-0.011126	-0.009108	-0.009601	-0.001645	0.005897	0.014649	0.000427	-0.008086	-0.006917	-0.00116	-0.005961	-0.008086	0.008568
	361.02	0.208225	0.202103	0.152241	0.122167	0.087306	0.07173	0.040849	-0.016807	-0.012872	-0.010592	-0.010875	-0.008485	0.000295	0.004394	-0.00051	-0.002261	-0.001293	0.00247	-0.005218	-0.007629	0.007629
	361.21	0.215156	0.201549	0.152751	0.127025	0.089814	0.072023	0.044702	-0.016717	-0.014782	-0.020675	-0.014469	-0.012053	-0.002137	0.006082	0.000215	-0.006438	-0.004869	0.001172	-0.007206	-0.004549	0.003859
	361.41	0.21196	0.199401	0.151247	0.127723	0.090911	0.070915	0.041214	-0.015972	-0.009679	-0.012406	-0.010757	-0.002497	0.004418	0.011029	0.002752	-0.001992	-0.00216	-0.002956	-0.006544	-0.006571	0.010665
	361.61	0.215878	0.201002	0.161485	0.130038	0.096564	0.082406	0.043997	-0.015549	-0.015322	-0.009061	-0.008935	-0.004558	0.005913	0.007242	0.002202	-0.007085	-0.004439	-0.004741	-0.002488	-0.006939	0.004844
	361.81	0.214145	0.203462	0.155502	0.121844	0.08859	0.071492	0.040955	-0.017712	-0.015522	-0.007596	-0.005754	-0.000643	0.004548	0.013803	-0.000205	-0.009077	-0.007872	-0.003075	-0.00474	-0.011208	0.007488
	362.02	0.217882	0.207814	0.156926	0.12897	0.097233	0.079463	0.048992	-0.014732	-0.013219	-0.010758	-0.01553	-0.005083	0.001681	0.009874	0.003506	-0.001545	-0.000674	0.000225	-0.00124	-0.004557	0.011047
	362.22	0.213244	0.198679	0.154703	0.126272	0.090196	0.074769	0.043609	-0.015875	-0.020277	-0.013748	-0.008506	-0.009987	0.007075	0.005134	-0.001037	-0.00152	-0.002591	-0.001471	-0.001448	-0.003979	0.001194
	362.41	0.214651	0.19851	0.161876	0.123293	0.089029	0.070661	0.044034	-0.012834	-0.010883	-0.012225	-0.010885	-0.008776	0.003336	0.010303	0.004075	0.000137	-0.002012	0.000915	-0.000238	-0.006046	0.015304
	362.6	0.216141	0.202415	0.159133	0.124551	0.089762	0.076718	0.044581	-0.016258	-0.014449	-0.012305	-0.015947	-0.006492	0.002319	0.008198	0.000247	-0.006517	-0.010646	-0.001136	-0.006103	-0.007484	0.003703
	362.81	0.211258	0.196839	0.153207	0.127396	0.090616	0.07434	0.042122	-0.019106	-0.010188	-0.012976	-0.009354	-0.010625	0.002556	0.009399	0.002371	-0.005819	-0.003082	0.00108	-0.005503	-0.004189	0.009654
	363	0.218035	0.200404	0.149856	0.126345	0.087911	0.074439	0.041498	-0.017962	-0.013487	-0.011206	-0.010319	-0.003917	0.003297	0.009494	0.005594	-0.000327	-0.003768	0.001986	0.000277	-0.003114	0.014828
	363.2	0.211688	0.196464	0.153472	0.124062	0.088709	0.073466	0.043244	-0.018933	-0.014635	-0.010359	-0.007205	-0.007569	0.00543	0.009698	0.001073	-0.003714	-0.004632	0.000116	-0.001652	-0.003528	0.012083
	363.42	0.210223	0.198675	0.154037	0.125465	0.093756	0.076365	0.045347	-0.016369	-0.01332	-0.013259	-0.010064	-0.005634	0.003244	0.004865	0.001791	-0.000193	-0.000577	0.003441	-0.001442	-0.002142	0.011247
	363.61	0.216927	0.201819	0.152934	0.129613	0.092004	0.076522	0.045356	-0.01686	-0.013056	-0.011374	-0.009831	-0.005179	0.002315	0.009217	0.004457	-0.006892	-0.006828	-0.002119	-0.003719	-0.00698	0.005962
	363.81	0.212781	0.201804	0.153889	0.125423	0.097001	0.076164	0.045357	-0.014085	-0.013634	-0.007922	-0.011446	-0.007518	0.003856	0.012442	0.002199	-0.004762	-0.0054	-0.000666	-0.002451	-0.004112	0.010683
	364.01	0.212451	0.195077	0.152739	0.122415	0.085689	0.073293	0.043826	-0.023183	-0.018094	-0.016567	-0.01341	-0.013213	-0.00081	0.003724	-0.000649	-0.002816	-0.004871	0.002347	-0.007824	-0.000683	0.012633
	364.2	0.213637	0.194522	0.151953	0.121779	0.087093	0.076037	0.043324	-0.015873	-0.01307	-0.016322	-0.009398	-0.013008	0.000842	0.009872	-0.007186	-0.007231	-0.00661	-0.001479	-0.00341	-0.011027	0.001802
	364.4	0.211581	0.200031	0.15185	0.126064	0.091329	0.075907	0.041434	-0.019016	-0.014156	-0.016996	-0.013424	-0.00789	0.0001	0.007571	-0.000309	-0.006758	-0.005516	-0.00785	-0.010033	-0.003564	0.006234
	364.61	0.208477	0.192608	0.153261	0.122772	0.09196	0.072783	0.042296	-0.023051	-0.016958	-0.014878	-0.018372	-0.007696	0.000252	0.002195	0.003393	-0.00398	-0.008322	0.003923	-0.004382	-0.004296	0.00869
	364.81	0.204706	0.190587	0.149023	0.120484	0.088034	0.073298	0.040971	-0.012753	-0.010075	-0.01028	-0.007409	-0.001761	0.0047	0.013275	0.004162	-0.001333	-0.005453	0.002699	-0.00045	-0.003631	0.00625
	365	0.214776	0.196493	0.152662	0.123155	0.095687	0.075105	0.040307	-0.01855	-0.013794	-0.018322	-0.011888	-0.007284	-0.000931	0.005639	0.001706	-0.003128	-0.00538	-0.00135	-0.007738	-0.007406	0.005282
	365.2	0.208624	0.197438	0.15015	0.119676	0.09117	0.072504	0.043738	-0.016356	-0.011561	-0.010585	-0.006378	-0.000806	0.006787	0.010818	0.003029	-0.006268	-0.004104	-0.000136	-0.003833	-0.010427	0.009206
	365.42	0.209686	0.192313	0.150268	0.124261	0.08918	0.078517	0.044046	-0.013112	-0.011006	-0.012283	-0.009444	-0.005943	0.006193	0.008939	-0.002463	-0.013731	-0.00896	-0.002921	-0.00953	-0.012189	0.002402
	365.61	0.210353	0.198413	0.152949	0.123654	0.090766	0.071714	0.046419	-0.015357	-0.01426	-0.010712	-0.006078	-0.003737	0.00608	0.009518	-0.004018	-0.006718	-0.003567	-0.001545	-0.002808	-0.012839	0.00651
	365.81	0.209547	0.194713	0.148941	0.120274	0.088672	0.072376	0.040082	-0.015341	-0.015029	-0.01478	-0.010528	-0.009381	0.002719	0.007167	-0.00188	-0.005502	-0.001932	-0.006323	-0.008959	-0.007209	0.006338
	366.01	0.214459	0.199539	0.152015	0.127044	0.093495	0.076786	0.043551	-0.015275	-0.01109	-0.010068	-0.013662	-0.008535	0.00217	0.008487	-0.000387	-0.007434	-0.008628	-0.001759	-0.005935	-0.006562	0.001723
	366.2	0.206565	0.190954	0.151475	0.119923	0.082503	0.077304	0.039791	-0.017408	-0.015182	-0.016157	-0.006111	-0.006761	0.005064	0.007082	0.004456	-0.00217	-0.00649	0.002371	-0.002384	-0.008417	0.006982
	366.42	0.211572	0.193123	0.152065	0.120897	0.089139	0.068253	0.046197	-0.016409	-0.012218	-0.011462	-0.012822	-0.005759	0.00336	0.006562	-0.002755	-0.006619	-0.008106	-0.000238	-0.00775	-0.009777	0.002136
	366.62	0.212229	0.20078	0.15237	0.125058	0.092855	0.076901	0.050542	-0.016725	-0.012352	-0.011686	-0.012436	-0.007202	0.002431	0.002446	-0.001319	-0.00941	-0.009607	-0.002037	-0.006388	-0.009546	0.003317
	366.81	0.210639	0.192975	0.14769	0.122584	0.090527	0.070784	0.042272	-0.016627	-0.01188	-0.010599	-0.013376	-0.007441	0.003857	0.00978	-0.001103	-0.01278	-0.010613	-0.006967	-0.008955	-0.013836	0.003672
	367.01	0.20916	0.195304	0.153092	0.121675	0.093952	0.077512	0.04728	-0.012436	-0.010284	-0.007191	-0.007966	-0.003654	0.004562	0.011554	0.002916	-0.004725	-0.008527	-0.003801	-0.004216	-0.014489	0.008407
	367.21	0.207033	0.191528	0.14443	0.116672	0.08251	0.066247	0.040212	-0.011787	-0.010018	-0.004698	-0.007871	-0.002018	0.006831	0.008008	0.000552	-0.005176	-0.005848	-0.000581	-0.009055	-0.01046	0.006663
	367.4	0.203627	0.195714	0.14708	0.116927	0.088669	0.072588	0.037279	-0.01828	-0.015543	-0.011266	-0.008299	-0.003562	-0.00101	0.006187	0.007336	0.002984	-0.001616	-0.00096	-0.003174	-0.008794	0.007113
	367.62	0.208456	0.188582	0.150045	0.121689	0.087872	0.073824	0.047377	-0.02156	-0.017936	-0.015943	-0.014402	-0.009753	-0.003261	0.009435	0.003579	0.000525	-0.002526	0.002579	0.000707	-0.001426	0.011289
	367.82	0.206367	0.197302	0.14825	0.117486	0.089629	0.067921	0.043838	-0.019402	-0.017091	-0.01584	-0.012545	-0.010226	0.003715	0.004521	0.004415	-0.004546	-0.004988	-0.001399	-0.000456	-0.002687	0.013058
	368.01	0.2075	0.193241	0.146995	0.116061	0.085489	0.074433	0.044429	-0.013343	-0.010439	-0.00973	-0.008462	-0.008853	0.002466	0.009322	0.003035	-0.001693	-0.004398	0.00092	-0.004039	-0.003419	0.008248
	368.21	0.206786	0.194376	0.150967	0.121218	0.092306	0.075351	0.043774	-0.017249	-0.009094	-0.012339	-0.009577	-0.010637	-0.001421	-0.000247	-0.002177	-0.002706	-0.00645	-0.002759	-0.004361	-0.009053	0.010763
	368.41	0.205191	0.190493	0.148603	0.118747	0.090779	0.075207	0.046298	-0.012659	-0.012863	-0.007808	-0.008613	-0.0057	0.004698	0.008972	-0.000312	-0.007452	-0.006087	-0.003983	-0.007809	-0.016273	0.001975
	368.62	0.203486	0.187327	0.145809	0.121688	0.083566	0.069725	0.041251	-0.018987	-0.017317	-0.012976	-0.013062	-0.012956	-0.002128	0.003805	-0.000472	-0.001386	-0.005657	-0.000568	0.000437	-0.007243	0.005945
	368.8	0.202189	0.188348	0.14497	0.116989	0.083547	0.072079	0.041536	-0.015661	-0.013489	-0.01099	-0.010672	-0.004998	-0.001133	0.005605	0.004033	-0.005196	-0.006052	-0.002988	-0.005883	-0.007214	0.00941
	369.02	0.206774	0.192324	0.1482	0.121818	0.089449	0.073754	0.047581	-0.010387	-0.01171	-0.009893	-0.00712	-0.004964	0.007009	0.010667	0.004292	0.0015	0.00091	0.003999	0.000987	-0.00203	0.01342
	369.21	0.207094	0.194255	0.147668	0.122328	0.092741	0.073108	0.046173	-0.016624	-0.012011	-0.010361	-0.013262	-0.00379	0.002821	0.007376	-0.00552	-0.010314	-0.00856	-0.007666	-0.006795	-0.015633	0.001271
	369.4	0.202601	0.193208	0.145869	0.117319	0.086082	0.068807	0.043442	-0.012538	-0.008743	-0.009668	-0.007473	-0.003678	0.000514	0.011851	-0.004797	-0.002978	-0.006662	-0.001629	-0.007482	-0.013924	0.006461
	369.61	0.204089	0.189987	0.144286	0.116435	0.089145	0.072709	0.03882	-0.014118	-0.011153	-0.008766	-0.006368	-0.005243	0.004615	0.015328	0.004832	-0.006704	-0.005859	-0.003142	-0.002764	-0.005303	0.007965
	369.82	0.200222	0.185781	0.141948	0.113916	0.083186	0.069368	0.03871	-0.018519	-0.010984	-0.011029	-0.013073	-0.006488	0.005742	0.008848	-0.002681	-0.012738	-0.010857	-0.005061	-0.011493	-0.013158	-0.00213
	370	0.207007	0.185099	0.14314	0.118371	0.085183	0.070373	0.039449	-0.016781	-0.01446	-0.014626	-0.007946	-0.005316	-0.001221	0.010137	-0.004785	-0.001475	-0.006229	-0.003612	-0.00567	-0.009993	0.011121
	370.21	0.199059	0.18437	0.141842	0.109797	0.081273	0.068783	0.034163	-0.01364	-0.010611	-0.005775	-0.005466	-7.4e-05	0.007061	0.011376	-0.003212	-0.010836	-0.008849	-0.00138	-0.00801	-0.01316	0.003846
	370.41	0.202329	0.186411	0.146974	0.118832	0.089745	0.072496	0.042084	-0.014649	-0.015422	-0.011588	-0.011494	-0.007365	0.003734	0.004372	-0.000477	-0.0056	-0.003591	-0.004105	-0.003469	-0.006729	0.003833
	370.6	0.211564	0.197817	0.149586	0.116596	0.091943	0.07711	0.046691	-0.018443	-0.01258	-0.010766	-0.009534	-0.007289	0.0016	0.010326	-0.003338	-0.009313	-0.010163	-0.004427	-0.00601	-0.012283	0.003892
	370.82	0.20359	0.188351	0.144956	0.114626	0.087004	0.073198	0.038513	-0.020222	-0.015693	-0.014806	-0.013517	-0.009925	0.00337	0.006855	-0.008572	-0.012905	-0.012729	-0.011064	-0.008383	-0.015096	0.009544
	371.02	0.202637	0.189988	0.141607	0.119345	0.085771	0.071547	0.042894	-0.013499	-0.006857	-0.009226	-0.006124	-0.006077	0.002142	0.012341	-0.001451	-0.001792	-0.003573	-0.005476	-0.004352	-0.010775	0.007127
	371.21	0.201606	0.185107	0.139643	0.110765	0.080543	0.070162	0.038386	-0.020084	-0.012844	-0.015013	-0.013656	-0.009199	0.000942	0.003343	-0.001333	-0.006355	-0.010311	-0.00227	-0.005778	-0.007269	0.00447
	371.41	0.203165	0.187103	0.139644	0.116111	0.083169	0.072775	0.040479	-0.019197	-0.015461	-0.010069	-0.009524	-0.00404	-8.3e-05	0.005983	-0.001614	-0.013692	-0.005662	-0.001699	-0.004196	-0.00842	0.007198
	371.61	0.197575	0.1839	0.138717	0.108018	0.084813	0.065789	0.041026	-0.01489	-0.014978	-0.011847	-0.012221	-0.008135	0.000469	0.007541	0.003279	-0.004642	-0.00444	-0.001182	-0.000172	-0.009205	0.008226
	371.8	0.197928	0.186933	0.138904	0.114402	0.08592	0.071253	0.04104	-0.017418	-0.014106	-0.012098	-0.010902	-0.002404	0.002911	0.007981	0.000547	-0.003809	-0.007755	-0.003493	-0.002601	-0.012698	0.007284
	372.02	0.203371	0.193082	0.144592	0.120798	0.090253	0.07222	0.042876	-0.019223	-0.01854	-0.012369	-0.011612	-0.005721	0.002908	0.005983	0.000267	-0.003339	-0.007704	-0.002544	-0.004239	-0.003484	0.008253
	372.22	0.202107	0.183444	0.143404	0.118951	0.082536	0.074394	0.039575	-0.018619	-0.019467	-0.014796	-0.014999	-0.010424	0.003081	0.010568	-0.000219	-0.006528	-0.004959	0.001783	-0.005559	-0.007434	0.002019
	372.41	0.198905	0.183808	0.137866	0.1187	0.084367	0.068969	0.038919	-0.015242	-0.013256	-0.010317	-0.00806	-0.005567	0.004142	0.01229	-0.005112	-0.010706	-0.006362	-0.003306	-0.007184	-0.009728	0.009342
	372.61	0.201861	0.184576	0.137528	0.115076	0.083423	0.072951	0.041097	-0.022016	-0.016864	-0.014341	-0.012202	-0.011964	-0.00102	0.003049	0.002423	-0.00312	0.000983	0.00308	0.00339	-0.006443	0.009435
	372.81	0.200236	0.185528	0.139033	0.120986	0.087314	0.073973	0.042098	-0.014451	-0.01557	-0.006271	-0.011014	-0.004686	0.004114	0.009776	-0.006645	-0.00807	-0.011323	-0.005402	-0.006634	-0.009811	0.003874
	373.02	0.199438	0.185458	0.142636	0.114009	0.078879	0.074638	0.040753	-0.013218	-0.011337	-0.014466	-0.007426	-0.009556	0.005453	0.008998	-0.001509	-0.00627	-0.00308	-0.005177	-0.000349	-0.001989	0.010052
	373.22	0.201567	0.18698	0.14476	0.118707	0.088653	0.074986	0.045125	-0.017303	-0.012102	-0.009306	-0.01073	-0.006985	0.004611	0.010275	-0.001362	-0.0036	-0.002836	-0.000687	-0.005318	-0.010321	0.008634
	373.42	0.199424	0.187137	0.143482	0.118974	0.089568	0.070119	0.044321	-0.018801	-0.016825	-0.010005	-0.010595	-0.007422	0.007321	0.008194	-0.001704	-0.001489	-0.003689	-0.005138	-0.001194	-0.011494	0.003098
	373.61	0.199834	0.181478	0.142875	0.114051	0.081347	0.069303	0.04507	-0.018664	-0.011303	-0.01179	-0.013463	-0.008404	0.00203	0.003048	0.005254	-0.003389	0.001277	0.002443	-0.001657	-0.003837	0.01119
	373.81	0.204778	0.183804	0.141602	0.116179	0.081615	0.07356	0.04415	-0.018943	-0.012154	-0.009711	-0.012088	-0.005257	-0.001103	0.008266	-0.004831	-0.004001	-0.011945	-0.007607	-0.009346	-0.015288	0.001416
	374.01	0.199673	0.181646	0.131693	0.108629	0.083186	0.067501	0.035521	-0.023841	-0.016274	-0.020514	-0.021052	-0.011593	-0.003556	0.005367	-0.002534	-0.008246	-0.009349	-0.002357	-0.005908	-0.00899	0.006448
	374.2	0.20586	0.186143	0.141828	0.116951	0.091684	0.073134	0.041967	-0.02061	-0.017899	-0.017032	-0.014205	-0.01039	0.002832	0.004699	-0.003447	-0.004997	-0.008168	-0.005335	-0.006992	-0.011564	0.005871
	374.42	0.197205	0.178398	0.139234	0.111013	0.080491	0.072888	0.038083	-0.01425	-0.007293	-0.010434	-0.003311	-0.005565	0.003858	0.009271	-0.004503	-0.008368	-0.011306	-0.002968	-0.009963	-0.012229	0.002036
	374.62	0.195056	0.179545	0.1332	0.107683	0.080817	0.064553	0.034736	-0.010971	-0.00928	-0.009853	-0.007304	-0.003719	0.005767	0.011122	-0.000127	-0.002557	-0.001096	0.000779	-0.002796	-0.007926	0.01223
	374.81	0.203519	0.182357	0.136678	0.112582	0.091127	0.074187	0.047383	-0.010003	-0.009808	-0.007322	-0.007482	-0.004182	0.005073	0.013333	0.004425	-0.001036	0.00028	-0.000322	-0.000353	-0.005988	0.00847
	375	0.201916	0.184283	0.14262	0.116506	0.082159	0.074741	0.039288	-0.014919	-0.009735	-0.011942	-0.007231	-0.003045	0.004438	0.012109	0.003042	-0.007893	-0.006599	-0.000851	-0.004393	-0.007556	0.007951
	375.21	0.196592	0.182515	0.139967	0.116355	0.078655	0.072104	0.040545	-0.018935	-0.014188	-0.01158	-0.008455	-0.00488	0.002102	0.00574	-0.00214	-0.007912	-0.002609	-0.002622	-0.002582	-0.00819	0.004596
	375.42	0.195895	0.17794	0.134081	0.110954	0.080467	0.066866	0.04041	-0.017894	-0.013113	-0.009762	-0.00975	-0.007288	0.005119	0.003953	-0.001727	-0.00378	-0.008204	-0.001872	-0.006092	-0.012643	0.007289
	375.61	0.197365	0.178734	0.135581	0.110974	0.079112	0.063621	0.038362	-0.01588	-0.015299	-0.010392	-0.013933	-0.0086	-0.001224	0.007466	-0.001204	-0.008878	-0.009785	-0.007451	-0.013145	-0.009159	0.001355
	375.81	0.192186	0.174847	0.137697	0.109283	0.080568	0.072052	0.038769	-0.016868	-0.02155	-0.013061	-0.011798	-0.009345	-0.001112	0.008478	0.006688	0.001061	0.00125	0.001821	0.002407	-0.008258	0.014358
	376.01	0.200968	0.17987	0.135829	0.111825	0.082716	0.068018	0.04024	-0.023391	-0.018496	-0.013163	-0.013007	-0.008564	0.004431	0.007206	0.000147	-0.002473	-0.005935	-0.004137	-0.004632	-0.011359	0.009212
	376.2	0.199603	0.183028	0.139827	0.116063	0.086599	0.071202	0.039961	-0.01569	-0.016066	-0.011377	-0.011224	-0.009664	0.003253	0.008336	-0.000103	-0.000531	-0.003609	-0.003813	-0.003067	-0.006925	0.008172
	376.42	0.199371	0.184231	0.13877	0.116116	0.083365	0.072175	0.044596	-0.017585	-0.008716	-0.012463	-0.010384	-0.006778	0.006036	0.011705	-0.003736	-0.004988	-0.006461	0.001324	-0.008109	-0.011818	0.005536
	376.62	0.190559	0.176907	0.136128	0.111673	0.080474	0.067947	0.036611	-0.014054	-0.009492	-0.006942	-0.005139	-0.003361	0.006422	0.013569	-0.000418	-0.003222	-0.000688	0.000347	-0.001021	-0.005431	0.009277
	376.81	0.194692	0.1877	0.136504	0.113742	0.084706	0.069096	0.040955	-0.020351	-0.013322	-0.008572	-0.012129	-0.011278	0.001586	0.00937	-0.000108	-0.002651	-0.002648	-0.000389	-0.006772	-0.008133	0.005999
	377.01	0.198773	0.179555	0.140522	0.11102	0.085971	0.071163	0.040685	-0.019378	-0.007764	-0.010314	-0.006756	-0.00283	0.006051	0.008583	0.006101	0.000173	-0.000607	-0.004724	-0.002294	-0.011176	0.011052
	377.21	0.194088	0.173095	0.132526	0.105646	0.082793	0.065356	0.037606	-0.015651	-0.00629	-0.009864	-0.005806	-0.004064	0.009659	0.009425	-0.004333	-0.005838	-0.005044	-0.000764	-0.005205	-0.009464	0.002161
	377.4	0.193956	0.177623	0.135563	0.111675	0.082984	0.070293	0.039457	-0.020103	-0.015685	-0.01032	-0.011539	-0.007104	0.003842	0.004032	-0.004774	-0.008154	-0.01203	-0.006396	-0.012163	-0.013447	0.00113
	377.62	0.200355	0.179342	0.137895	0.115737	0.088947	0.076338	0.047878	-0.018765	-0.01265	-0.014154	-0.010466	-0.006559	0.003924	0.006712	0.002493	-0.001555	0.000905	0.002403	-0.000225	-0.005728	0.00918
	377.82	0.198314	0.182471	0.138422	0.113192	0.083079	0.073595	0.045634	-0.017665	-0.01173	-0.010056	-0.010561	-0.004783	0.01003	0.011559	-0.001698	-0.006816	-0.010431	-0.007971	-0.014335	-0.01666	-0.002831
	378.01	0.192834	0.171986	0.130525	0.109014	0.080493	0.069554	0.034045	-0.0175	-0.015333	-0.012959	-0.013536	-0.010595	-0.001468	0.003387	-0.003355	-0.005853	-0.008348	-0.002946	-0.004161	-0.01034	0.005548
	378.21	0.190402	0.171904	0.132665	0.106106	0.078364	0.070729	0.037031	-0.019084	-0.016953	-0.013878	-0.013314	-0.010893	0.002429	0.005377	0.000475	-0.00867	-0.006784	6.9e-05	-0.007813	-0.009622	0.006911
	378.41	0.192279	0.176261	0.130217	0.108472	0.077623	0.060559	0.038369	-0.016933	-0.014779	-0.013761	-0.009243	-0.009623	0.000132	0.006248	-0.002321	-0.00971	-0.005089	-0.006962	-0.006842	-0.017078	-0.003255
	378.6	0.193472	0.17364	0.130834	0.109924	0.082366	0.068465	0.043629	-0.017721	-0.012331	-0.00861	-0.009655	-0.006839	0.005783	0.007497	0.002889	-0.002334	0.00244	-0.002816	-0.00228	-0.012091	0.007983
	378.82	0.191298	0.170288	0.131024	0.101825	0.081172	0.062908	0.031293	-0.015326	-0.014811	-0.014543	-0.010952	-0.009504	0.004048	0.004973	-0.009788	-0.00964	-0.012252	-0.006947	-0.011655	-0.016166	-0.000437
	379.01	0.192078	0.173467	0.131625	0.110136	0.081424	0.067033	0.038572	-0.017488	-0.01164	-0.012525	-0.008592	-0.006453	0.00361	0.010181	-0.004948	-0.003534	-0.006667	-0.003554	-0.003378	-0.007492	0.008063
	379.21	0.195805	0.177611	0.133617	0.109987	0.082786	0.067727	0.041421	-0.01652	-0.01139	-0.01062	-0.010734	-0.008584	0.002818	0.01105	0.002474	-0.003659	0.001042	0.000809	-0.000181	-0.005669	0.00784
	379.41	0.196504	0.179803	0.133384	0.110649	0.084071	0.074068	0.037276	-0.016964	-0.01426	-0.011892	-0.018548	-0.009458	-5e-05	0.006774	0.000747	-0.00517	-0.007412	-0.001228	-0.004824	-0.004259	0.008659
	379.61	0.191585	0.177328	0.1366	0.112356	0.085912	0.068917	0.037895	-0.017082	-0.013349	-0.012967	-0.013966	-0.012208	0.001536	0.000298	0.005568	0.002253	-0.002877	0.002323	0.001619	-0.00414	0.013137
[truncated: 4,151 more rows]

## Sheet: Figure 2D
Figure 2D		Protease cleavage panel for HA by human airway proteases
[truncated: 15 more rows]

[truncated: 10 more sheets: Figure 2E, Figure 3A, Figure 3B, Figure 3C, Figure 3D, Figure 3E, Figure 3F, Figure 4A, Figure 4B, Figure 4C]
